# Supplementary material for: Comparative Analysis of Transcriptomes Reveals Pathways and Verifies Candidate Genes for Clubroot Resistance in Brassica oleracea
Source: Int J Mol Sci. 2024 Aug 24;25(17):9189. doi: 10.3390/ijms25179189 (PMC11395044; doi:10.3390/ijms25179189)
Supplement: Supplementary file 1 [file ijms-25-09189-s001.zip › Supplementary Materials Tables.xlsx]

## Sheet: Table S1
Table S1: The primers sequences used in this study
ID	Sequence
qPCR-EF1α-F	ATGGTGATGCTGGTATGG
qPCR-EF1α-R	TCCTTCTTGTCAACACTCTT
qPCR-Bol024404-F	CTAGAACGCCGACGTGGAAA
qPCR-Bol024404-R	ATCGCAGTGTTTAGGTAGCTTGA
qPCR-Bol006695-F	ACCAGGCAATCCATCAGAACA
qPCR-Bol006695-R	CTAAATTAGCAACGCTCCCATC
qPCR-Bol_new_8994-F	TTGAGTCGTTCTCGGTATCTGA
qPCR-Bol_new_8994-R	GAAAGCAACGGCGAAGTATG
qPCR-Bol040119-F	CGTCATCCCTCTCTCACTACC
qPCR-Bol040119-R	GACTCGGCTATGGTGAATGA
qPCR-Bol039612-F	GGAGCAGAGGTATCAGAGGTC
qPCR-Bol039612-R	GGATTTCAGCGACAGTAACAA
qPCR-Bol039351-F	ATGTAGCCGTTTGAGTCGTTATC
qPCR-Bol039351-R	AGATTCATCATCGTTGGCTGTC
qPCR-Bol024137-F	TGTGTTCGGTGGAGTGAGCA
qPCR-Bol024137-R	CCCATTTCCCAGCAGCAA
qPCR-Bol023155-F	GGAAGATTCTTGGTGGTCGTAA
qPCR-Bol023155-R	GCGGTCTAGCGTTATTAGGTGC
qPCR-Bol008091-F	CGCAGAATCGTTCCTACCGT
qPCR-Bol008091-R	CATCACCATAAACTCGCTGCC
qPCR-Bol035542 -F	CCTCCCATATCCTCCTTCTCG
qPCR-Bol035542 -R	TAGGGTCTGTGCCGCTTTGA
qPCR-Bol010786-F	TTCTATTCGCACTACTTATCGGC
qPCR-Bol010786-R	CTCTGGTTTCTTGCCATTTGTAT
qPCR-Bol017921-F	AGCCTTGCGGGTCTTACTTC
qPCR-Bol017921-R	CAACACCGTCTCCAGCATTTAC
qPCR-Bol036026 -F	TGTTTCGCCTACCTTCTCGTGT
qPCR-Bol036026 -R	CGGTGATGGAGCTGGAGTTTT
qPCR-DIR7-F	CTCATCATCGTCACCCAAATCC
qPCR-DIR7-R	GTGCCAGTAGACACGGAAATGA
qPCR-CNGC13-F	CAATGCGGCGTCTTCGTC
qPCR-CNGC13-R	TCGGAGGGTTTAGGAGGTAGC
qPCR-SD2-5-F	CGATCTGTGCGGAACACCTG
qPCR-SD2-5-R	ATCAGACCGAGCCCGAGACA
qPCR-ADT5-F	AACGGAAAGCCTGGATTGATT
qPCR-ADT5-R	GCTCCCGGAACTCCTTGATAC
Pb-actin-RT-F	CACCGACTACCTGATGAA
Pb-actin-RT-R	CAGCTTCTCCTTGATGTC
At-actin-RT-F	AACTCTCCCGCTATGTATGTCG
At-actin-RT-R	AACCCTCGTAGATTGGCACA
SALK_046217-LP	TGTTGCCAATTCAAATATGGC
SALK_046217-RP	ACCTCTAGCAAACCGGAAGAG
SALK_057742-LP	TTTTGGTCAAAACACACACATG
SALK_057742-RP	CAGCTATGCAATTCGAGAAGG
SALK_088171-LP	CTGTTGGTTAACGTACGTGGG
SALK_088171-RP	TCTCGGTGGTTCGATTCATAG
SALK_076637-LP	CTGCTCGGGTTCTAAAGTGTG
SALK_076637-RP	ATTCTGGAGCCAAGTAGCCTC
LBb1.3	ATTTTGCCGATTTCGGAAC

## Sheet: Table S2
Table S2: Sequencing and alignment statistics for 24 samples at different stages during P. brassicae infection.
Pool	Sample ID	No. of base pairs (×109)	No. of clean reads (×106)	GC content	≥Q30 (%)	No. of mapped reads (×106)	Mapped
R pools	0 DAI_1	6.76	45.31	47.32	94.05	33.39	73.69
	0 DAI_2	6.72	45.08	47.26	93.77	33.2	73.64
	0 DAI_3	6.52	43.63	46.92	93.34	32.09	73.56
	4 DAI_1	7.27	48.72	47.52	94	36.05	73.99
	4 DAI_2	7.21	48.37	47.56	94.43	35.79	73.99
	4 DAI_3	8.65	58.04	47.38	94.46	42.84	73.8
	7 DAI_1	7.65	51.25	47.35	94.47	37.93	74.01
	7 DAI_2	10.61	71.18	47.4	94.32	52.8	74.17
	7 DAI_3	7.22	48.36	47.34	94.11	35.65	73.71
	14 DAI_1	6.06	40.61	47.14	94.24	29.62	72.94
	14 DAI_2	7.97	53.49	47.36	93.12	38.81	72.56
	14 DAI_3	7.37	49.34	47.13	93.95	36.14	73.26
S pools	0 DAI_1	7.5	50.15	46.75	94.18	36.4	72.57
	0 DAI_2	7.66	51.22	47.03	94.52	37.61	73.43
	0 DAI_3	6.37	42.58	47.04	94.33	31.15	73.16
	4 DAI_1	7.34	49.34	47.48	94.28	36.48	73.94
	4 DAI_2	7.31	48.97	47.51	93.87	35.7	72.89
	4 DAI_3	6.81	45.64	47.21	94.65	33.75	73.96
	7 DAI_1	7.87	52.67	47.49	94.1	38.85	73.75
	7 DAI_2	6.71	44.92	47.47	93.33	32.99	73.45
	7 DAI_3	7.01	47.03	47.44	93.39	34.51	73.37
	14 DAI_1	7.2	48.2	47.4	93.47	35.36	73.36
	14 DAI_2	7.7	51.66	47.43	94.89	38.35	74.23
	14 DAI_3	7.47	50.11	47.41	94.96	37.19	74.23
DAI, days after inoculation. R, resistant pool. S, susceptible pool.

## Sheet: Table S3
Table S3: The FPKM values and functional annotations of all DEGs.
geneid	0DAI_R	4DAI_R	7DAI_R	14DAI_R	0DAI_S	4DAI_S	7DAI_S	14DAI_S	COG_class_annotation	GO_annotation	KEGG_annotation	KEGG_pathway_annotation	KOG_class_annotation	Pfam_annotation	Swiss_Prot_annotation	eggNOG_class_annotation	NR_annotation
Bol__new_10001	2.93365	2.03625	1.9658	2.72282	5.51922	2.19488	2.76654	1.42359	--	--	--	--	Intracellular trafficking, secretion, and vesicular transport	--	--	--	BnaC06g10240D [Brassica napus]
Bol__new_10098	0.500946	0.551458	0.523326	0.282764	1.42078	0.63643	0.467882	0.276206	--	--	--	--	--	--	--	--	--
Bol__new_10115	1.99022	1.12643	1.65506	2.19247	2.60599	1.57851	1.71529	0.824755	--	--	--	--	--	--	--	--	--
Bol__new_1020	2.9296	3.32754	3.66457	4.11882	1.85626	3.31083	4.19969	3.54135	Posttranslational modification, protein turnover, chaperones	Molecular Function: ATP binding (GO:0005524);;	K06027|2.54029e-165|bna:106362943|K06027 vesicle-fusing ATPase [EC:3.6.4.6] | (RefSeq) vesicle-fusing ATPase-like	--	Posttranslational modification, protein turnover, chaperones	ATPase family associated with various cellular activities (AAA);; AAA domain (Cdc48 subfamily);; AAA domain (dynein-related subfamily)	Vesicle-fusing ATPase OS=Arabidopsis thaliana OX=3702 GN=NSF PE=2 SV=2	Posttranslational modification, protein turnover, chaperones	PREDICTED: vesicle-fusing ATPase-like [Brassica oleracea var. oleracea]
Bol__new_10215	4.25584	2.85547	3.00865	2.92505	9.48875	3.03848	4.13262	2.99855	--	Molecular Function: SNARE binding (GO:0000149);; Molecular Function: SNAP receptor activity (GO:0005484);; Biological Process: protein targeting to vacuole (GO:0006623);; Biological Process: Golgi to vacuole transport (GO:0006896);; Biological Process: vesicle fusion (GO:0006906);; Cellular Component: integral component of membrane (GO:0016021);; Cellular Component: trans-Golgi network transport …	--	--	Intracellular trafficking, secretion, and vesicular transport	--	Syntaxin-21 OS=Arabidopsis thaliana OX=3702 GN=SYP21 PE=1 SV=1	Intracellular trafficking, secretion, and vesicular transport	BnaA07g02590D [Brassica napus]
Bol__new_10238	0.441935	1.4597	0.836455	0.609921	6.87821	1.36301	1.97323	0.451552	Carbohydrate transport and metabolism	Cellular Component: extracellular region (GO:0005576);; Molecular Function: pectate lyase activity (GO:0030570);; Biological Process: pectin catabolic process (GO:0045490);; Molecular Function: metal ion binding (GO:0046872);;	K01728|0|bna:106352403|K01728 pectate lyase [EC:4.2.2.2] | (RefSeq) putative pectate lyase 11	Pentose and glucuronate interconversions (ko00040)	--	Pectate lyase;; Right handed beta helix region	Putative pectate lyase 11 OS=Arabidopsis thaliana OX=3702 GN=At3g27400 PE=3 SV=2	Carbohydrate transport and metabolism	PREDICTED: putative pectate lyase 11 [Brassica oleracea var. oleracea]
Bol__new_1027	3.24524	3.99355	4.30107	7.40121	2.85593	5.02246	2.94703	5.79074	--	--	--	--	General function prediction only	gag-polypeptide of LTR copia-type	--	Function unknown	uncharacterized protein LOC106383238 [Brassica napus]
Bol__new_10276	29.0429	27.7144	39.6035	31.3589	30.2195	39.4955	54.8842	20.5901	Defense mechanisms	Molecular Function: ATP binding (GO:0005524);; Cellular Component: plasma membrane (GO:0005886);; Biological Process: auxin efflux (GO:0010315);; Molecular Function: auxin efflux transmembrane transporter activity (GO:0010329);; Biological Process: basipetal auxin transport (GO:0010540);; Biological Process: acropetal auxin transport (GO:0010541);; Cellular Component: integral component of membra…	K05658|0|brp:103875161|K05658 ATP-binding cassette, subfamily B (MDR/TAP), member 1 [EC:3.6.3.44] | (RefSeq) ABC transporter B family member 15	ABC transporters (ko02010)	Secondary metabolites biosynthesis, transport and catabolism	ABC transporter transmembrane region;; ABC transporter;; RecF/RecN/SMC N terminal domain;; AAA domain;; P-loop containing region of AAA domain;; AAA ATPase domain;; AAA domain;; Zeta toxin;; AAA domain, putative AbiEii toxin, Type IV TA system;; ATPase family associated with various cellular activities (AAA);; Predicted ATPase of the ABC class;; ABC transporter transmembrane region	ABC transporter B family member 15 OS=Arabidopsis thaliana OX=3702 GN=ABCB15 PE=3 SV=1	Defense mechanisms	PREDICTED: ABC transporter B family member 15 [Brassica oleracea var. oleracea]
Bol__new_10292	2.87857	3.21823	1.80319	9.14443	25.0963	2.51382	5.61018	3.35942	--	Molecular Function: ATP binding (GO:0005524);; Cellular Component: mitochondrion (GO:0005739);; Cellular Component: plasma membrane (GO:0005886);; Molecular Function: ATPase activity (GO:0016887);;	--	--	Posttranslational modification, protein turnover, chaperones	--	AAA-ATPase At3g28570, mitochondrial OS=Arabidopsis thaliana OX=3702 GN=At3g28570 PE=3 SV=1	Posttranslational modification, protein turnover, chaperones	AAA-ATPase At3g28570, mitochondrial-like [Brassica napus]
Bol__new_10312	10.093	25.1461	32.9538	42.7822	7.63043	24.2738	19.0207	53.2055	General function prediction only	--	--	--	--	Gamma-glutamyl cyclotransferase, AIG2-like	Protein AIG2 B OS=Arabidopsis thaliana OX=3702 GN=AIG2B PE=2 SV=1	Function unknown	PREDICTED: protein AIG2-like [Brassica oleracea var. oleracea]
Bol__new_10335	7.13099	16.3534	19.1008	14.9979	6.76965	17.0175	18.9515	14.6322	--	--	--	--	--	--	--	--	--
Bol__new_10357	0.365248	0.463642	0.547458	0.452931	0.311143	0.303034	0.652485	0.799707	Amino acid transport and metabolism;; Signal transduction mechanisms	Molecular Function: ionotropic glutamate receptor activity (GO:0004970);; Biological Process: ion transport (GO:0006811);; Cellular Component: integral component of membrane (GO:0016021);; Biological Process: ionotropic glutamate receptor signaling pathway (GO:0035235);;	K05387|0|bna:106348988|K05387 glutamate receptor, ionotropic, plant | (RefSeq) glutamate receptor 1.2-like	--	Inorganic ion transport and metabolism;; Amino acid transport and metabolism;; Signal transduction mechanisms	Receptor family ligand binding region;; Ligand-gated ion channel;; Bacterial extracellular solute-binding proteins, family 3;; Ligated ion channel L-glutamate- and glycine-binding site	Glutamate receptor 1.2 OS=Arabidopsis thaliana OX=3702 GN=GLR1.2 PE=2 SV=1	Intracellular trafficking, secretion, and vesicular transport	glutamate receptor 1.2-like [Brassica napus]
Bol__new_10373	2.96103	1.24563	2.55729	3.49941	6.77723	2.35555	2.6096	2.57746	--	Molecular Function: aminoacyl-tRNA ligase activity (GO:0004812);; Molecular Function: ATP binding (GO:0005524);; Biological Process: translation (GO:0006412);; Biological Process: tRNA aminoacylation (GO:0043039);;	K01885|4.89156e-14|bna:106382542|K01885 glutamyl-tRNA synthetase [EC:6.1.1.17] | (RefSeq) glutamate--tRNA ligase, cytoplasmic-like	Porphyrin and chlorophyll metabolism (ko00860);; Aminoacyl-tRNA biosynthesis (ko00970)	Translation, ribosomal structure and biogenesis	--	Glutamate--tRNA ligase, cytoplasmic OS=Arabidopsis thaliana OX=3702 GN=At5g26710 PE=1 SV=1	Translation, ribosomal structure and biogenesis	BnaA06g39480D [Brassica napus]
Bol__new_10384	1.1448	0.308109	0.873482	1.20682	7.35188	1.19832	1.078	0.547421	--	--	--	--	--	No apical meristem-associated C-terminal domain	Glutathione S-transferase T3 OS=Arabidopsis thaliana OX=3702 GN=GSTT3 PE=2 SV=1	Function unknown	glutathione S-transferase T3-like [Brassica napus]
Bol__new_10402	0	0.716858	1.39479	2.28099	2.69313	2.56891	3.73666	1.61748	--	--	--	--	Cell cycle control, cell division, chromosome partitioning	Domain of unknown function DUF223	--	Replication, recombination and repair	PREDICTED: uncharacterized protein LOC106324160 [Brassica oleracea var. oleracea]
Bol__new_10420	26.889	17.2913	22.265	9.79154	25.1322	17.8496	27.6972	14.3993	--	Cellular Component: plasma membrane (GO:0005886);; Biological Process: proteolysis (GO:0006508);; Biological Process: lipid transport (GO:0006869);; Molecular Function: peptidase activity (GO:0008233);; Molecular Function: lipid binding (GO:0008289);; Cellular Component: anchored component of membrane (GO:0031225);;	--	--	--	Probable lipid transfer;; Protease inhibitor/seed storage/LTP family	Non-specific lipid-transfer protein-like protein At2g13820 OS=Arabidopsis thaliana OX=3702 GN=At2g13820 PE=1 SV=1	Function unknown	non-specific lipid-transfer protein-like protein At2g13820 [Brassica napus]
Bol__new_10421	1.39031	1.14766	1.50976	1.6049	4.16086	1.6065	2.16603	0.471849	Inorganic ion transport and metabolism	Molecular Function: ATP binding (GO:0005524);; Biological Process: ATP biosynthetic process (GO:0006754);; Molecular Function: hydrogen-exporting ATPase activity, phosphorylative mechanism (GO:0008553);; Cellular Component: integral component of membrane (GO:0016021);; Molecular Function: metal ion binding (GO:0046872);; Biological Process: hydrogen ion transmembrane transport (GO:1902600);;	K06027|1.2549e-98|bna:106453667|K06027 vesicle-fusing ATPase [EC:3.6.4.6] | (RefSeq) uncharacterized LOC106453667	--	Inorganic ion transport and metabolism	--	ATPase 1, plasma membrane-type OS=Arabidopsis thaliana OX=3702 GN=AHA1 PE=1 SV=3	Inorganic ion transport and metabolism	ATPase 1, plasma membrane-type-like [Brassica napus]
Bol__new_10441	5.33562	2.77797	2.57485	1.95684	7.86196	0.335613	3.04923	2.20128	--	Cellular Component: mitochondrion (GO:0005739);;	--	--	--	--	--	Function unknown	PREDICTED: uncharacterized protein LOC103847123 [Brassica rapa]
Bol__new_10456	1.0362	0.581571	1.00462	0.736667	2.21826	0.780661	0.716368	0.550737	--	Molecular Function: lipid binding (GO:0008289);;	--	--	--	--	Monocopper oxidase-like protein SKS2 OS=Arabidopsis thaliana OX=3702 GN=SKS2 PE=1 SV=1	Function unknown	PREDICTED: uncharacterized protein LOC108861661 isoform X1 [Raphanus sativus]
Bol__new_10460	2.34991	1.53473	1.47926	1.62562	3.44604	1.95781	2.28132	0.940464	--	--	--	--	--	--	--	--	--
Bol__new_10464	0.459588	0.629324	0.524009	1.51465	1.02878	0.674463	0.989053	0.705237	--	--	--	--	--	--	--	--	--
Bol__new_10488	10.5855	8.95707	10.813	22.6346	18.6151	8.64997	10.2821	8.62391	--	Molecular Function: transcription regulatory region sequence-specific DNA binding (GO:0000976);; Molecular Function: transcription factor activity, sequence-specific DNA binding (GO:0003700);; Cellular Component: nucleus (GO:0005634);; Biological Process: response to water deprivation (GO:0009414);; Biological Process: ethylene-activated signaling pathway (GO:0009873);; Biological Process: glucos…	--	--	--	AP2 domain	Ethylene-responsive transcription factor ERF107 OS=Arabidopsis thaliana OX=3702 GN=ERF107 PE=2 SV=1	Transcription	PREDICTED: ethylene-responsive transcription factor ERF107 [Brassica oleracea var. oleracea]
Bol__new_10496	1.66845	3.03066	2.67189	2.17974	1.20348	1.89677	1.97458	2.036	--	Cellular Component: plasma membrane (GO:0005886);; Cellular Component: integral component of membrane (GO:0016021);;	--	--	--	Plant protein of unknown function;; Plant protein of unknown function	UPF0481 protein At3g47200 OS=Arabidopsis thaliana OX=3702 GN=At3g47200 PE=2 SV=1	Function unknown	UPF0481 protein At3g47200-like [Brassica napus]
Bol__new_10511	13.535	6.00742	5.53168	4.35458	16.4622	4.09477	8.66894	2.65306	--	Cellular Component: integral component of membrane (GO:0016021);;	--	--	--	--	--	--	uncharacterized protein LOC111208341 [Brassica napus]
Bol__new_10519	1.85024	1.80609	1.82921	2.55062	3.98674	2.86276	3.78444	0.976148	--	--	--	--	--	--	--	--	BnaC07g32750D [Brassica napus]
Bol__new_1052	6.43054	6.69775	6.09661	4.35939	1.60515	6.16705	2.89837	6.24258	--	Molecular Function: protein serine/threonine kinase activity (GO:0004674);; Biological Process: protein phosphorylation (GO:0006468);;	--	--	Signal transduction mechanisms	--	RNA polymerase II C-terminal domain phosphatase-like 1 OS=Arabidopsis thaliana OX=3702 GN=CPL1 PE=1 SV=1	Signal transduction mechanisms	PREDICTED: mitogen-activated protein kinase kinase kinase ANP1 [Brassica rapa]
Bol__new_10529	2.13961	2.59284	2.44971	1.3603	2.92324	1.81909	1.61083	0.903443	Signal transduction mechanisms	Molecular Function: ATP binding (GO:0005524);; Cellular Component: nucleus (GO:0005634);; Cellular Component: plasma membrane (GO:0005886);; Biological Process: transport (GO:0006810);; Cellular Component: integral component of membrane (GO:0016021);; Molecular Function: ATPase activity, coupled to transmembrane movement of substances (GO:0042626);;	--	--	Secondary metabolites biosynthesis, transport and catabolism	ABC transporter;; Plant PDR ABC transporter associated;; ABC transporter	ABC transporter G family member 42 OS=Arabidopsis thaliana OX=3702 GN=ABCG42 PE=2 SV=1	Defense mechanisms	PREDICTED: LOW QUALITY PROTEIN: ABC transporter G family member 42-like [Brassica oleracea var. oleracea]
Bol__new_10576	0.460485	1.05607	0.771586	1.26512	4.72487	4.03098	4.17711	4.52786	--	Cellular Component: peroxisome (GO:0005777);; Biological Process: regulation of gene expression (GO:0010468);; Molecular Function: metal ion binding (GO:0046872);;	--	--	--	NYN domain;; Zinc-finger double-stranded RNA-binding	--	--	PREDICTED: uncharacterized protein LOC106303878 [Brassica oleracea var. oleracea]
Bol__new_10586	0.267335	0.749712	1.09106	1.04656	0.503091	1.20387	1.6349	0.98127	--	Biological Process: signal transduction (GO:0007165);; Molecular Function: ADP binding (GO:0043531);;	--	--	--	TIR domain;; NB-ARC domain;; TIR domain	Disease resistance protein RPP5 OS=Arabidopsis thaliana OX=3702 GN=RPP5 PE=1 SV=1	Function unknown	FocBo1 [Brassica oleracea var. capitata]
Bol__new_10589	3.27978	3.18467	2.40233	2.86754	7.68738	5.00918	4.43593	2.54871	--	--	--	--	--	--	--	--	--
Bol__new_1060	1.86648	0.846102	1.04732	0.165723	2.85972	0.984626	0.694905	0.333125	Cell wall/membrane/envelope biogenesis	--	--	--	General function prediction only	Kelch motif;; Kelch motif;; Kelch motif;; F-box domain;; Galactose oxidase, central domain	Putative F-box/kelch-repeat protein At4g39756 OS=Arabidopsis thaliana OX=3702 GN=At4g39756 PE=4 SV=1	Function unknown	PREDICTED: putative F-box/kelch-repeat protein At4g39756 [Brassica oleracea var. oleracea]
Bol__new_1062	1.19911	1.03613	0.335121	0.873954	2.68247	0.527477	0.892874	0.759056	Cell wall/membrane/envelope biogenesis	--	--	--	General function prediction only	Kelch motif;; Kelch motif;; Kelch motif;; F-box domain;; Galactose oxidase, central domain	Putative F-box/kelch-repeat protein At4g39756 OS=Arabidopsis thaliana OX=3702 GN=At4g39756 PE=4 SV=1	Function unknown	PREDICTED: putative F-box/kelch-repeat protein At4g39756 [Brassica oleracea var. oleracea]
Bol__new_10629	1.48624	1.53954	1.43114	1.08044	2.4868	1.00825	1.28963	0.748726	--	--	K18757|1.70739e-10|eus:EUTSA_v10024905mg|K18757 la-related protein 1 | (RefSeq) hypothetical protein	--	--	--	--	--	BnaC06g23350D [Brassica napus]
Bol__new_10634	6.14837	5.00344	5.15016	6.95556	9.87907	4.80175	6.25908	3.11092	--	Cellular Component: integral component of membrane (GO:0016021);;	K02214|8.58465e-10|bna:106375892|K02214 cell division control protein 7 [EC:2.7.11.1] | (RefSeq) probable serine/threonine-protein kinase cdc7	--	--	--	--	Cell cycle control, cell division, chromosome partitioning	BnaC03g75700D [Brassica napus]
Bol__new_10644	20.9436	12.0505	12.2568	16.1362	43.4639	17.1464	22.3231	10.1085	--	Molecular Function: iron ion binding (GO:0005506);; Molecular Function: oxidoreductase activity (GO:0016491);; Biological Process: oxidation-reduction process (GO:0055114);;	--	--	--	--	Putative fasciclin-like arabinogalactan protein 20 OS=Arabidopsis thaliana OX=3702 GN=FLA20 PE=3 SV=1	Function unknown	PREDICTED: putative fasciclin-like arabinogalactan protein 20 [Brassica oleracea var. oleracea]
Bol__new_10729	3.29334	2.03554	2.99426	3.24198	0.335009	1.38331	2.57861	1.04521	--	--	--	--	--	--	--	--	--
Bol__new_10741	3.08273	1.68774	2.31561	3.12376	7.65291	3.25239	3.53323	1.21799	--	Molecular Function: DNA binding (GO:0003677);; Cellular Component: nucleus (GO:0005634);; Biological Process: regulation of transcription, DNA-templated (GO:0006355);;	K02563|4.04959e-19|bna:106354300|K02563 UDP-N-acetylglucosamine--N-acetylmuramyl-(pentapeptide) pyrophosphoryl-undecaprenol N-acetylglucosamine transferase [EC:2.4.1.227] | (RefSeq) UDP-N-acetylglucosamine--N-acetylmuramyl-(pentapeptide) pyrophosphoryl-undecaprenol N-acetylglucosamine transferase-like	Vancomycin resistance (ko01502)	--	--	NAC domain containing protein 50 OS=Arabidopsis thaliana OX=3702 GN=NAC050 PE=1 SV=1	Cell wall/membrane/envelope biogenesis	BnaC07g50130D [Brassica napus]
Bol__new_10748	52.3159	51.0666	61.8986	43.8042	29.9494	0.567686	20.854	17.7646	--	Molecular Function: DNA binding (GO:0003677);; Molecular Function: transcription factor activity, sequence-specific DNA binding (GO:0003700);; Cellular Component: nucleus (GO:0005634);; Biological Process: regulation of transcription, DNA-templated (GO:0006355);; Biological Process: brassinosteroid mediated signaling pathway (GO:0009742);;	--	--	--	--	BES1/BZR1 homolog protein 3 OS=Arabidopsis thaliana OX=3702 GN=BEH3 PE=1 SV=1	Function unknown	BES1/BZR1 homolog protein 3 isoform X1 [Brassica napus]
Bol__new_10782	5.34868	9.91941	7.64003	1.46348	8.88241	15.6558	13.2888	15.5519	--	--	--	--	--	Trypsin and protease inhibitor	--	--	PREDICTED: uncharacterized protein LOC103847787 [Brassica rapa]
Bol__new_10807	1.86149	2.6708	2.85622	3.77666	2.38826	3.1813	4.95935	2.96729	Transcription	Molecular Function: ATP binding (GO:0005524);; Biological Process: defense response (GO:0006952);; Biological Process: signal transduction (GO:0007165);; Molecular Function: ADP binding (GO:0043531);;	--	--	--	TIR domain;; NB-ARC domain;; TIR domain;; Leucine Rich Repeat;; Leucine Rich repeats (2 copies);; Leucine rich repeats (6 copies);; Leucine Rich Repeat	Disease resistance protein TAO1 OS=Arabidopsis thaliana OX=3702 GN=TAO1 PE=4 SV=1	Function unknown	PREDICTED: disease resistance protein TAO1-like isoform X1 [Brassica rapa]
Bol__new_10810	0.993658	1.27697	1.51365	2.14294	1.00232	1.67773	1.28958	1.87303	Transcription	Biological Process: signal transduction (GO:0007165);; Molecular Function: ADP binding (GO:0043531);;	--	--	--	Leucine Rich repeats (2 copies);; Leucine rich repeat;; Leucine Rich Repeat;; Leucine rich repeats (6 copies)	Probable disease resistance protein RPP1 OS=Arabidopsis thaliana OX=3702 GN=RPP1 PE=2 SV=1	Function unknown	PREDICTED: disease resistance protein TAO1-like [Brassica oleracea var. oleracea]
Bol__new_10851	2.62481	4.86638	6.20617	6.85076	2.4412	5.4084	4.08738	14.2388	Signal transduction mechanisms	Molecular Function: protein serine/threonine kinase activity (GO:0004674);; Molecular Function: ATP binding (GO:0005524);; Cellular Component: extracellular region (GO:0005576);; Cellular Component: plasma membrane (GO:0005886);; Cellular Component: plasmodesma (GO:0009506);; Biological Process: embryo development ending in seed dormancy (GO:0009793);; Cellular Component: integral component of me…	--	--	--	Salt stress response/antifungal;; Protein tyrosine kinase;; Protein kinase domain;; Protein kinase domain;; Protein tyrosine kinase	Cysteine-rich receptor-like protein kinase 17 OS=Arabidopsis thaliana OX=3702 GN=CRK17 PE=2 SV=2	Signal transduction mechanisms	uncharacterized protein LOC106398301 [Brassica napus]
Bol__new_10858	0.770814	0.420409	0.665621	0.919862	4.38656	1.65258	1.40298	0.969118	--	--	--	--	--	--	--	--	PREDICTED: uncharacterized protein LOC106305001 [Brassica oleracea var. oleracea]
Bol__new_10882	67.4953	30.6062	21.8407	35.0711	101.25	92.3002	105.142	96.5736	--	--	--	--	--	--	--	--	--
Bol__new_1089	2.54608	2.74463	2.45748	7.45534	6.97534	5.31645	5.05026	7.68838	--	--	--	--	--	--	--	--	--
Bol__new_10890	3.22634	3.75941	3.18539	4.52536	10.4122	3.84664	4.72418	2.09401	Carbohydrate transport and metabolism	Cellular Component: extracellular region (GO:0005576);; Cellular Component: membrane (GO:0016020);; Molecular Function: pectate lyase activity (GO:0030570);; Biological Process: pectin catabolic process (GO:0045490);; Molecular Function: metal ion binding (GO:0046872);;	K01728|0|bna:106436935|K01728 pectate lyase [EC:4.2.2.2] | (RefSeq) probable pectate lyase 18	Pentose and glucuronate interconversions (ko00040)	--	Pectate lyase;; Right handed beta helix region	Probable pectate lyase 18 OS=Arabidopsis thaliana OX=3702 GN=At4g24780 PE=2 SV=2	Carbohydrate transport and metabolism	PREDICTED: probable pectate lyase 18 [Brassica oleracea var. oleracea]
Bol__new_10902	12.1924	7.37148	8.06024	9.71032	20.8458	8.68643	9.01855	5.96678	--	Biological Process: vasculature development (GO:0001944);; Molecular Function: transporter activity (GO:0005215);; Molecular Function: protein binding (GO:0005515);; Cellular Component: nucleus (GO:0005634);; Biological Process: cell proliferation (GO:0008283);; Biological Process: regulation of G2/M transition of mitotic cell cycle (GO:0010389);; Cellular Component: integral component of membran…	K06627|4.01636e-18|bna:106364031|K06627 cyclin A | (RefSeq) cyclin-A2-1	--	Cell cycle control, cell division, chromosome partitioning	--	Cyclin-A2-1 OS=Arabidopsis thaliana OX=3702 GN=CYCA2-1 PE=2 SV=3	Cell cycle control, cell division, chromosome partitioning	cyclin-A2-1 [Brassica napus]
Bol__new_10913	3.63711	6.94195	7.23789	2.72584	2.0578	6.39833	6.43113	5.36157	Carbohydrate transport and metabolism	Molecular Function: hydrolase activity, hydrolyzing O-glycosyl compounds (GO:0004553);; Cellular Component: cell wall (GO:0005618);; Biological Process: xyloglucan metabolic process (GO:0010411);; Molecular Function: xyloglucan:xyloglucosyl transferase activity (GO:0016762);; Biological Process: cell wall biogenesis (GO:0042546);; Cellular Component: apoplast (GO:0048046);; Biological Process: ce…	K08235|0|bna:106409853|K08235 xyloglucan:xyloglucosyl transferase [EC:2.4.1.207] | (RefSeq) xyloglucan endotransglucosylase/hydrolase protein 14-like	--	--	Glycosyl hydrolases family 16;; Xyloglucan endo-transglycosylase (XET) C-terminus	Xyloglucan endotransglucosylase/hydrolase protein 14 OS=Arabidopsis thaliana OX=3702 GN=XTH14 PE=1 SV=1	Carbohydrate transport and metabolism	PREDICTED: xyloglucan endotransglucosylase/hydrolase protein 14-like [Brassica oleracea var. oleracea]
Bol__new_10926	1.85927	1.04896	1.1461	1.41635	4.4843	1.65383	0.792188	0.757429	--	Cellular Component: mitochondrial proton-transporting ATP synthase complex, coupling factor F(o) (GO:0000276);; Molecular Function: hydrogen ion transmembrane transporter activity (GO:0015078);; Biological Process: ATP synthesis coupled proton transport (GO:0015986);;	K02140|5.20273e-21|aly:ARALYDRAFT_354168|K02140 F-type H+-transporting ATPase subunit g | (RefSeq) mitochondrial ATP synthase g subunit family protein	Oxidative phosphorylation (ko00190)	--	--	--	Function unknown	hypothetical protein GOBAR_DD19570 [Gossypium barbadense]
Bol__new_10933	4.28512	2.53306	3.44858	4.99301	7.39041	4.52247	3.47337	2.28512	--	Molecular Function: methyltransferase activity (GO:0008168);; Cellular Component: integral component of membrane (GO:0016021);; Biological Process: methylation (GO:0032259);;	--	--	--	--	--	Function unknown	PREDICTED: uncharacterized protein LOC106303763 [Brassica oleracea var. oleracea]
Bol__new_10948	7.06234	7.44383	7.15833	6.74837	12.9964	6.46261	9.67387	4.0661	--	Cellular Component: nucleus (GO:0005634);; Molecular Function: zinc ion binding (GO:0008270);; Cellular Component: integral component of membrane (GO:0016021);; Molecular Function: protochlorophyllide reductase activity (GO:0016630);; Molecular Function: ligase activity (GO:0016874);; Cellular Component: Derlin-1 retrotranslocation complex (GO:0036513);; Biological Process: protein ubiquitination…	K10666|2.92025e-163|bna:106409163|K10666 E3 ubiquitin-protein ligase RNF5 [EC:2.3.2.27] | (RefSeq) E3 ubiquitin-protein ligase RMA3-like	Protein processing in endoplasmic reticulum (ko04141)	Posttranslational modification, protein turnover, chaperones	Zinc finger, C3HC4 type (RING finger);; RING-type zinc-finger;; Zinc finger, C3HC4 type (RING finger);; Zinc finger, C3HC4 type (RING finger)	E3 ubiquitin-protein ligase RMA3 OS=Arabidopsis thaliana OX=3702 GN=RMA3 PE=1 SV=1	Posttranslational modification, protein turnover, chaperones	PREDICTED: E3 ubiquitin-protein ligase RMA3-like [Brassica oleracea var. oleracea]
Bol__new_10959	2.72457	1.14502	1.17242	0.855227	2.09047	0.882152	1.15954	0.579632	--	Molecular Function: RNA polymerase II transcription factor activity, sequence-specific DNA binding (GO:0000981);; Molecular Function: transcription factor activity, RNA polymerase II transcription factor recruiting (GO:0001135);; Cellular Component: nucleus (GO:0005634);; Biological Process: regulation of transcription from RNA polymerase II promoter (GO:0006357);; Biological Process: response to…	K09422|0|bna:106409986|K09422 myb proto-oncogene protein, plant | (RefSeq) transcription repressor MYB6	--	Transcription	Myb-like DNA-binding domain;; Myb-like DNA-binding domain	Transcription factor MYB41 OS=Arabidopsis thaliana OX=3702 GN=MYB41 PE=1 SV=1	Transcription	PREDICTED: transcription repressor MYB6-like [Brassica oleracea var. oleracea]
Bol__new_10971	0.043885	1.28019	0.745031	0.840379	5.56696	4.72991	3.68594	3.36994	--	--	--	--	--	--	--	--	--
Bol__new_11006	697.923	671.329	763.902	455.257	327.35	691.224	485.129	594.945	Carbohydrate transport and metabolism	Molecular Function: hydrolase activity, hydrolyzing O-glycosyl compounds (GO:0004553);; Cellular Component: cell wall (GO:0005618);; Biological Process: xyloglucan metabolic process (GO:0010411);; Molecular Function: xyloglucan:xyloglucosyl transferase activity (GO:0016762);; Biological Process: cell wall biogenesis (GO:0042546);; Cellular Component: apoplast (GO:0048046);; Biological Process: ce…	K08235|0|bna:106411288|K08235 xyloglucan:xyloglucosyl transferase [EC:2.4.1.207] | (RefSeq) probable xyloglucan endotransglucosylase/hydrolase protein 18	--	--	Glycosyl hydrolases family 16;; Xyloglucan endo-transglycosylase (XET) C-terminus	Probable xyloglucan endotransglucosylase/hydrolase protein 18 OS=Arabidopsis thaliana OX=3702 GN=XTH18 PE=2 SV=1	Carbohydrate transport and metabolism	probable xyloglucan endotransglucosylase/hydrolase protein 18 [Brassica napus]
Bol__new_11013	12.5985	3.95933	6.3681	7.25651	10.8045	6.62523	5.61394	11.9249	--	--	--	--	--	--	--	--	PREDICTED: glycine-rich cell wall structural protein 2-like [Brassica oleracea var. oleracea]
Bol__new_11017	0.233481	0.34746	0.399899	0.249377	0.326587	0.871088	0.36838	0.323399	Cell wall/membrane/envelope biogenesis	Molecular Function: protein serine/threonine kinase activity (GO:0004674);; Molecular Function: ATP binding (GO:0005524);; Biological Process: protein phosphorylation (GO:0006468);; Cellular Component: integral component of membrane (GO:0016021);;	K04733|0|eus:EUTSA_v10019689mg|K04733 interleukin-1 receptor-associated kinase 4 [EC:2.7.11.1] | (RefSeq) hypothetical protein	--	Signal transduction mechanisms	Legume lectin domain;; Protein tyrosine kinase;; Protein kinase domain	LEAF RUST 10 DISEASE-RESISTANCE LOCUS RECEPTOR-LIKE PROTEIN KINASE-like 2.5 OS=Arabidopsis thaliana OX=3702 GN=LRK10L-2.5 PE=3 SV=1	Energy production and conversion	PREDICTED: probable receptor-like protein kinase At5g39030 [Brassica oleracea var. oleracea]
Bol__new_11069	0.358383	0.898693	0.642022	0.536668	0.136885	0.680715	0.613116	0.619434	Carbohydrate transport and metabolism	Molecular Function: hydrolase activity, hydrolyzing O-glycosyl compounds (GO:0004553);; Cellular Component: extracellular region (GO:0005576);; Cellular Component: cell wall (GO:0005618);; Biological Process: carbohydrate metabolic process (GO:0005975);; Cellular Component: integral component of membrane (GO:0016021);;	--	--	--	Glycosyl hydrolase family 10	--	Carbohydrate transport and metabolism	PREDICTED: endo-1,4-beta-xylanase B-like [Brassica oleracea var. oleracea]
Bol__new_11082	0.55757	1.49109	1.74443	0.328402	0.126467	1.7719	0.368486	0.690727	--	Molecular Function: nucleic acid binding (GO:0003676);; Biological Process: DNA integration (GO:0015074);;	--	--	General function prediction only	Reverse transcriptase (RNA-dependent DNA polymerase);; Integrase core domain;; gag-polypeptide of LTR copia-type	Retrovirus-related Pol polyprotein from transposon RE1 OS=Arabidopsis thaliana OX=3702 GN=RE1 PE=2 SV=1	Function unknown	hypothetical protein AALP_AA1G346500, partial [Arabis alpina]
Bol__new_11099	12.6413	16.5825	21.5647	30.4032	8.99508	16.3336	19.5604	20.5205	--	Molecular Function: transcription factor activity, sequence-specific DNA binding (GO:0003700);; Cellular Component: nucleus (GO:0005634);; Biological Process: regulation of transcription, DNA-templated (GO:0006355);;	--	--	--	RWP-RK domain	Protein NLP2 OS=Arabidopsis thaliana OX=3702 GN=NLP2 PE=2 SV=3	Function unknown	protein NLP2 isoform X1 [Brassica napus]
Bol__new_11100	9.66296	16.7968	21.9686	28.0812	7.06849	16.0294	19.5567	18.8447	--	Molecular Function: DNA binding (GO:0003677);; Molecular Function: transcription factor activity, sequence-specific DNA binding (GO:0003700);; Cellular Component: nucleus (GO:0005634);; Biological Process: regulation of transcription, DNA-templated (GO:0006355);;	--	--	--	--	Protein NLP2 OS=Arabidopsis thaliana OX=3702 GN=NLP2 PE=2 SV=3	Function unknown	protein NLP2-like [Brassica napus]
Bol__new_11107	10.3817	11.8976	12.3014	11.2903	9.66702	10.5238	10.0715	14.8003	Posttranslational modification, protein turnover, chaperones	Molecular Function: thioredoxin-disulfide reductase activity (GO:0004791);; Cellular Component: mitochondrion (GO:0005739);; Cellular Component: cytosol (GO:0005829);; Biological Process: pollen germination (GO:0009846);; Cellular Component: chloroplast envelope (GO:0009941);; Biological Process: cell growth (GO:0016049);; Biological Process: removal of superoxide radicals (GO:0019430);; Biologic…	K00384|2.94256e-98|brp:103862407|K00384 thioredoxin reductase (NADPH) [EC:1.8.1.9] | (RefSeq) thioredoxin reductase 1	Pyrimidine metabolism (ko00240);; Selenocompound metabolism (ko00450)	Posttranslational modification, protein turnover, chaperones	Pyridine nucleotide-disulphide oxidoreductase;; Pyridine nucleotide-disulphide oxidoreductase;; Pyridine nucleotide-disulphide oxidoreductase	Thioredoxin reductase 1, mitochondrial OS=Arabidopsis thaliana OX=3702 GN=NTR1 PE=1 SV=3	Posttranslational modification, protein turnover, chaperones	thioredoxin reductase 1, mitochondrial [Brassica napus]
Bol__new_11109	2.23438	2.13035	1.92187	3.01156	4.10959	0.8994	1.86531	1.19646	--	Molecular Function: nucleic acid binding (GO:0003676);; Biological Process: DNA integration (GO:0015074);; Cellular Component: integral component of membrane (GO:0016021);; Molecular Function: transmembrane transporter activity (GO:0022857);; Biological Process: transmembrane transport (GO:0055085);;	--	--	General function prediction only	Reverse transcriptase (RNA-dependent DNA polymerase)	Uncharacterized mitochondrial protein AtMg00860 OS=Arabidopsis thaliana OX=3702 GN=AtMg00860 PE=4 SV=1	Replication, recombination and repair	LOW QUALITY PROTEIN: uncharacterized protein LOC106406709 [Brassica napus]
Bol__new_1111	8.35301	3.12677	4.88146	4.10355	9.98499	4.001	6.89389	2.34217	Amino acid transport and metabolism	Molecular Function: serine-type carboxypeptidase activity (GO:0004185);; Biological Process: proteolysis (GO:0006508);;	K16296|0|brp:103859433|K16296 serine carboxypeptidase-like clade I [EC:3.4.16.-] | (RefSeq) serine carboxypeptidase-like 15	--	Posttranslational modification, protein turnover, chaperones;; Amino acid transport and metabolism	Serine carboxypeptidase;; Serine carboxypeptidase	Serine carboxypeptidase-like 15 OS=Arabidopsis thaliana OX=3702 GN=SCPL15 PE=2 SV=2	Amino acid transport and metabolism	PREDICTED: serine carboxypeptidase-like 15 [Brassica rapa]
Bol__new_11127	58.1971	27.4507	26.9911	41.7455	131.818	54.9435	37.9743	42.0871	--	Molecular Function: peroxidase activity (GO:0004601);; Cellular Component: extracellular region (GO:0005576);; Cellular Component: cell wall (GO:0005618);; Biological Process: response to oxidative stress (GO:0006979);; Molecular Function: heme binding (GO:0020037);; Biological Process: hydrogen peroxide catabolic process (GO:0042744);; Molecular Function: metal ion binding (GO:0046872);; Biologi…	K00430|0|bna:106409336|K00430 peroxidase [EC:1.11.1.7] | (RefSeq) peroxidase 49-like	Phenylpropanoid biosynthesis (ko00940)	--	Peroxidase	Peroxidase 49 OS=Arabidopsis thaliana OX=3702 GN=PER49 PE=2 SV=2	Carbohydrate transport and metabolism	peroxidase 49-like [Brassica napus]
Bol__new_1113	1.54943	2.60341	2.45839	1.81511	0.833422	1.73843	1.68993	2.18726	--	Cellular Component: nucleus (GO:0005634);; Cellular Component: cytoplasm (GO:0005737);;	--	--	--	--	--	Function unknown	BnaC02g43900D [Brassica napus]
Bol__new_11138	0.113014	0	0.220908	0.0418353	1.07365	0	0.0912397	0	--	Cellular Component: mitochondrion (GO:0005739);; Molecular Function: fatty acid elongase activity (GO:0009922);; Biological Process: fatty acid elongation, saturated fatty acid (GO:0019367);; Biological Process: sphingolipid biosynthetic process (GO:0030148);; Cellular Component: integral component of endoplasmic reticulum membrane (GO:0030176);; Biological Process: fatty acid elongation, monouns…	--	--	Lipid transport and metabolism	GNS1/SUR4 family	Elongation of fatty acids protein 3-like OS=Arabidopsis thaliana OX=3702 GN=HOS3 PE=2 SV=1	Lipid transport and metabolism	PREDICTED: elongation of fatty acids protein 3-like [Brassica oleracea var. oleracea]
Bol__new_11148	4.90825	4.68881	5.87512	11.1389	6.54934	7.8017	7.18936	13.7723	--	Molecular Function: DNA binding (GO:0003677);; Molecular Function: transcription factor activity, sequence-specific DNA binding (GO:0003700);; Cellular Component: nucleus (GO:0005634);; Biological Process: regulation of transcription, DNA-templated (GO:0006355);; Biological Process: ethylene-activated signaling pathway (GO:0009873);;	K09286|5.78855e-109|bna:106407657|K09286 EREBP-like factor | (RefSeq) ethylene-responsive transcription factor RAP2-10-like	--	--	AP2 domain	Ethylene-responsive transcription factor RAP2-10 OS=Arabidopsis thaliana OX=3702 GN=RAP2-10 PE=2 SV=1	Transcription	PREDICTED: ethylene-responsive transcription factor RAP2-10-like isoform X1 [Brassica oleracea var. oleracea]
Bol__new_11185	3.24342	2.74129	3.11301	2.81313	2.00005	2.70219	1.88972	3.30666	--	Molecular Function: nucleotide binding (GO:0000166);; Molecular Function: RNA binding (GO:0003723);; Cellular Component: plasma membrane (GO:0005886);; Cellular Component: chloroplast envelope (GO:0009941);;	--	--	--	--	Organelle RRM domain-containing protein 6, chloroplastic OS=Arabidopsis thaliana OX=3702 GN=ORRM6 PE=1 SV=1	Function unknown	uncharacterized protein BNAC04G45540D [Brassica napus]
Bol__new_11190	7.54251	8.54528	8.25759	8.90537	7.52642	12.5607	10.1053	13.0345	--	Molecular Function: microtubule motor activity (GO:0003777);; Molecular Function: binding (GO:0005488);; Biological Process: microtubule-based movement (GO:0007018);; Cellular Component: plasmodesma (GO:0009506);; Cellular Component: intracellular part (GO:0044424);;	K11498|0|bna:106409900|K11498 centromeric protein E | (RefSeq) uncharacterized LOC106409900	--	Cytoskeleton	Domain of unknown function (DUF3490);; Domain of unknown function (DUF3490)	Kinesin-like protein KIN-7F OS=Arabidopsis thaliana OX=3702 GN=KIN7F PE=2 SV=1	Cytoskeleton	PREDICTED: uncharacterized protein LOC106304992 [Brassica oleracea var. oleracea]
Bol__new_11207	50.5179	20.1906	22.2411	31.047	51.1053	39.2221	34.9584	37.6899	--	Molecular Function: DNA binding (GO:0003677);; Molecular Function: protein dimerization activity (GO:0046983);;	--	--	Replication, recombination and repair	Plant transposase (Ptta/En/Spm family);; hAT family C-terminal dimerisation region	--	Function unknown	PREDICTED: uncharacterized protein LOC106319899 isoform X1 [Brassica oleracea var. oleracea]
Bol__new_11287	393.492	268.376	332.842	228.526	601.278	293.259	334.097	137.948	--	--	--	--	Inorganic ion transport and metabolism	--	Metallothionein-like protein 1C OS=Arabidopsis thaliana OX=3702 GN=MT1C PE=2 SV=1	--	metallothionein-like protein [Brassica napus]
Bol__new_11289	4.35598	6.37593	7.38952	8.50199	2.52595	5.15535	6.76609	3.79458	Signal transduction mechanisms	Molecular Function: protein serine/threonine kinase activity (GO:0004674);; Molecular Function: ATP binding (GO:0005524);; Cellular Component: plasma membrane (GO:0005886);; Biological Process: protein phosphorylation (GO:0006468);; Cellular Component: integral component of membrane (GO:0016021);;	--	--	--	Carbohydrate-binding protein of the ER;; Leucine Rich Repeat;; Protein kinase domain;; Protein tyrosine kinase;; Protein tyrosine kinase;; Protein kinase domain	Leucine-rich repeat receptor-like serine/threonine-protein kinase At2g14510 OS=Arabidopsis thaliana OX=3702 GN=At2g14510 PE=2 SV=1	Intracellular trafficking, secretion, and vesicular transport	PREDICTED: leucine-rich repeat receptor-like serine/threonine-protein kinase At2g14510 [Brassica rapa]
Bol__new_11328	3.97815	2.19561	2.88608	3.29892	6.6929	3.77067	2.47586	2.89808	--	--	--	--	--	--	--	--	BnaA05g14920D [Brassica napus]
Bol__new_11339	2.47833	2.63529	3.30491	2.82127	1.67843	2.831	3.13776	1.40707	Posttranslational modification, protein turnover, chaperones	Molecular Function: catalytic activity (GO:0003824);; Molecular Function: metal ion binding (GO:0046872);;	K01411|0|bna:106399893|K01411 nardilysin [EC:3.4.24.61] | (RefSeq) A-factor-processing enzyme-like	--	Posttranslational modification, protein turnover, chaperones	Middle or third domain of peptidase_M16;; Peptidase M16 inactive domain;; Middle or third domain of peptidase_M16;; Insulinase (Peptidase family M16)	Nardilysin-like OS=Arabidopsis thaliana OX=3702 GN=At1g06900 PE=2 SV=1	Posttranslational modification, protein turnover, chaperones	nardilysin-like [Brassica napus]
Bol__new_11345	6.67743	9.01582	8.0014	7.70894	3.78268	8.0058	4.62984	8.86097	Signal transduction mechanisms	Molecular Function: calmodulin-dependent protein kinase activity (GO:0004683);; Molecular Function: calcium ion binding (GO:0005509);; Molecular Function: calmodulin binding (GO:0005516);; Molecular Function: ATP binding (GO:0005524);; Cellular Component: nucleus (GO:0005634);; Cellular Component: cytoplasm (GO:0005737);; Cellular Component: plasma membrane (GO:0005886);; Biological Process: absc…	K13412|0|eus:EUTSA_v10020475mg|K13412 calcium-dependent protein kinase [EC:2.7.11.1] | (RefSeq) hypothetical protein	Plant-pathogen interaction (ko04626)	Signal transduction mechanisms	Protein kinase domain;; Protein tyrosine kinase;; Protein kinase domain;; EF hand;; EF-hand domain pair;; EF-hand domain;; EF hand;; EF-hand domain pair	Calcium-dependent protein kinase 9 OS=Arabidopsis thaliana OX=3702 GN=CPK9 PE=1 SV=1	Signal transduction mechanisms	BnaCnng10830D [Brassica napus]
Bol__new_11353	0.445741	1.0221	0.840236	1.11561	0.341949	0.903429	0.947396	1.47972	Transcription;; Replication, recombination and repair	Molecular Function: DNA binding (GO:0003677);; Molecular Function: helicase activity (GO:0004386);; Molecular Function: ATP binding (GO:0005524);; Cellular Component: nucleus (GO:0005634);; Molecular Function: zinc ion binding (GO:0008270);;	K15083|0|brp:103836539|K15083 DNA repair protein RAD16 | (RefSeq) DNA repair protein RAD16-like	--	Replication, recombination and repair	Helicase conserved C-terminal domain;; Prokaryotic RING finger family 4;; Zinc finger, C3HC4 type (RING finger);; Zinc finger, C3HC4 type (RING finger)	DNA repair protein RAD5A OS=Arabidopsis thaliana OX=3702 GN=RAD5A PE=1 SV=1	Replication, recombination and repair	PREDICTED: ATP-dependent helicase rhp16-like [Brassica oleracea var. oleracea]
Bol__new_11366	2.78455	2.31384	2.21329	3.2157	6.3207	1.91618	2.33101	3.22987	--	--	--	--	--	--	--	--	BnaCnng63690D, partial [Brassica napus]
Bol__new_11373	2.0231	3.38129	2.58178	3.631	2.42607	4.27083	2.80871	4.84304	--	--	--	--	--	--	--	--	uncharacterized protein LOC111201635 [Brassica napus]
Bol__new_1139	23.8386	17.1362	20.1373	16.0038	40.4569	28.5718	20.5755	11.7531	--	--	--	--	--	Transposase family tnp2;; Domain of unknown function (DUF4218);; Domain of unknown function (DUF4216)	--	Function unknown	PREDICTED: uncharacterized protein LOC108808246 [Raphanus sativus]
Bol__new_11395	0.245593	0.19011	0.232494	0.109751	1.03673	0.249766	0.339055	0.0420403	--	--	K13172|3.46306e-38|eus:EUTSA_v10010217mg|K13172 serine/arginine repetitive matrix protein 2 | (RefSeq) hypothetical protein	--	RNA processing and modification	--	--	Function unknown	uncharacterized protein DDB_G0283697 [Eutrema salsugineum]
Bol__new_11415	1.09812	1.43325	1.02076	1.7382	3.71326	0.952788	1.47789	0.723933	--	Biological Process: regulation of biological process (GO:0050789);;	--	--	Transcription	--	Zinc finger protein CONSTANS-LIKE 5 OS=Arabidopsis thaliana OX=3702 GN=COL5 PE=2 SV=2	Transcription	PREDICTED: zinc finger protein CONSTANS-LIKE 5 [Brassica rapa]
Bol__new_1142	43.2722	26.6989	31.0045	23.1748	74.6283	42.5359	38.3703	16.4176	--	--	--	--	--	Plant transposase (Ptta/En/Spm family)	--	Intracellular trafficking, secretion, and vesicular transport	uncharacterized protein LOC111215298 [Brassica napus]
Bol__new_1143	37.0042	20.5101	25.9738	19.6615	63.7811	30.4691	28.2364	14.9043	--	--	--	--	--	Plant transposase (Ptta/En/Spm family)	--	--	uncharacterized protein LOC106432259 [Brassica napus]
Bol__new_11438	12.3284	5.41857	9.33955	6.15452	20.7091	6.78189	9.89883	6.47623	--	--	--	--	--	--	--	--	--
Bol__new_1146	2.2604	3.2241	3.59655	3.9748	1.51403	3.22196	2.17705	4.02422	--	--	--	--	--	--	--	--	--
Bol__new_11539	3.00124	1.31617	1.74774	1.05263	1.49081	1.93397	1.12084	1.25316	--	Cellular Component: cytoplasm (GO:0005737);;	--	--	--	--	TORTIFOLIA1-like protein 3 OS=Arabidopsis thaliana OX=3702 GN=TOR1L3 PE=2 SV=1	Function unknown	TORTIFOLIA1-like protein 3 [Eutrema salsugineum]
Bol__new_11543	3.56129	2.47268	3.15445	4.12787	6.49119	2.30469	3.13782	2.64299	--	--	--	--	--	--	ISWI chromatin-remodeling complex ATPase CHR17 OS=Arabidopsis thaliana OX=3702 GN=CHR17 PE=1 SV=1	Function unknown	uncharacterized protein LOC18027762 [Eutrema salsugineum]
Bol__new_11649	4.09154	4.01344	2.61053	4.16505	0.385384	0.846224	0.661384	2.19425	--	Molecular Function: transferase activity (GO:0016740);; Molecular Function: hydrolase activity, acting on ester bonds (GO:0016788);;	--	--	--	Plant transposon protein	--	Function unknown	uncharacterized protein LOC110225249 [Arabidopsis lyrata subsp. lyrata]
Bol__new_1165	2.28171	2.02172	1.83976	2.13556	8.02083	3.6568	3.34814	1.92151	--	Cellular Component: membrane (GO:0016020);;	--	--	--	Probable lipid transfer	--	Function unknown	PREDICTED: uncharacterized protein LOC103859728 [Brassica rapa]
Bol__new_11768	2.04943	1.10453	1.33531	2.72413	5.38046	0.865859	1.43497	1.1806	--	--	--	--	--	--	--	--	--
Bol__new_118	8.84151	3.39164	3.39168	2.79497	16.3258	4.51118	4.99633	2.22192	--	Molecular Function: transporter activity (GO:0005215);; Biological Process: transport (GO:0006810);; Cellular Component: integral component of membrane (GO:0016021);;	--	--	--	--	Probable folate-biopterin transporter 2 OS=Arabidopsis thaliana OX=3702 GN=At5g25050 PE=2 SV=1	Inorganic ion transport and metabolism	probable folate-biopterin transporter 2 [Brassica napus]
Bol__new_11801	2.00807	1.86226	1.47666	2.22936	3.28108	1.3268	1.77567	1.08344	--	Cellular Component: nucleus (GO:0005634);;	--	--	--	F-box domain;; Leucine Rich Repeat;; FBD	Putative FBD-associated F-box protein At3g50710 OS=Arabidopsis thaliana OX=3702 GN=At3g50710 PE=4 SV=1	Function unknown	putative FBD-associated F-box protein At3g50710 [Brassica napus]
Bol__new_1184	0.69526	1.08207	1.04165	3.05517	0.436919	0.656721	0.830877	0.699449	--	--	--	--	--	--	--	--	--
Bol__new_11924	5.94179	4.07285	3.54379	6.9698	18.6195	6.7952	4.88932	5.04733	--	--	--	--	--	--	--	--	BnaA01g22470D [Brassica napus]
Bol__new_11936	1.37527	1.16763	1.12335	1.78647	2.00273	0.477653	0.762547	0.604322	--	--	--	--	--	--	--	--	BnaC05g26560D [Brassica napus]
Bol__new_11940	0.456517	0.67677	0.973683	2.92482	0.170123	0.325544	0.389044	2.42837	--	Molecular Function: purine nucleobase transmembrane transporter activity (GO:0005345);; Biological Process: purine nucleobase transport (GO:0006863);; Cellular Component: integral component of membrane (GO:0016021);;	--	--	--	Purine nucleobase transmembrane transport	Probable purine permease 7 OS=Arabidopsis thaliana OX=3702 GN=PUP7 PE=2 SV=1	--	PREDICTED: probable purine permease 7 [Raphanus sativus]
Bol__new_11941	5.59542	4.05792	4.09429	5.38123	11.9568	5.48742	4.91366	3.60012	--	--	--	--	--	--	--	--	PREDICTED: uncharacterized protein LOC108836375 isoform X2 [Raphanus sativus]
Bol__new_11950	3.37575	2.21056	2.05515	1.50202	1.33383	2.95879	1.63246	1.94766	--	--	--	--	General function prediction only	Reverse transcriptase (RNA-dependent DNA polymerase);; Reverse transcriptase-like;; zinc-binding in reverse transcriptase	Putative ribonuclease H protein At1g65750 OS=Arabidopsis thaliana OX=3702 GN=At1g65750 PE=3 SV=1	Function unknown	PREDICTED: LOW QUALITY PROTEIN: uncharacterized protein LOC108845549 [Raphanus sativus]
Bol__new_11952	4.37277	1.34711	1.78753	1.5949	5.3161	1.91859	2.02802	1.59633	--	--	--	--	General function prediction only	Reverse transcriptase (RNA-dependent DNA polymerase)	Retrovirus-related Pol polyprotein from transposon TNT 1-94 OS=Nicotiana tabacum OX=4097 PE=2 SV=1	Function unknown	putative retroelement pol polyprotein [Arabidopsis thaliana]
Bol__new_11954	4.92704	6.48352	7.08416	11.0985	6.68461	6.81134	6.41547	7.41689	--	Biological Process: response to molecule of fungal origin (GO:0002238);; Molecular Function: ATP binding (GO:0005524);; Cellular Component: nucleus (GO:0005634);; Cellular Component: cytosol (GO:0005829);; Cellular Component: plasma membrane (GO:0005886);; Biological Process: response to stress (GO:0006950);; Cellular Component: chloroplast (GO:0009507);;	--	--	--	Universal stress protein family	Universal stress protein PHOS34 OS=Arabidopsis thaliana OX=3702 GN=PHOS34 PE=1 SV=1	Function unknown	universal stress protein PHOS34-like [Brassica napus]
Bol__new_11957	0.823821	0.590271	0.529283	0.606812	1.31341	0.513626	0.567433	0.183723	--	--	--	--	--	Plant transposase (Ptta/En/Spm family)	Probable transposase-like protein At4g04430 OS=Arabidopsis thaliana OX=3702 GN=At4g04430 PE=3 SV=1	--	PREDICTED: uncharacterized protein LOC103831393 [Brassica rapa]
Bol__new_11973	0.315771	0.379042	0.441169	1.05614	2.26105	0.206293	0.691956	0.226402	--	--	--	--	--	--	UV-B-induced protein At3g17800, chloroplastic OS=Arabidopsis thaliana OX=3702 GN=At3g17800 PE=2 SV=1	Function unknown	PREDICTED: UV-B-induced protein At3g17800, chloroplastic-like [Raphanus sativus]
Bol__new_11984	5.18101	3.57255	1.72679	1.69101	8.51262	5.6966	3.91215	4.05306	--	--	--	--	--	--	--	--	--
Bol__new_11985	1.98807	0.764049	0.508695	1.21826	4.05282	1.50435	1.04807	1.56085	--	--	--	--	--	--	--	--	--
Bol__new_12036	0.792431	0.585596	0.53206	0.926753	1.75573	0.402818	1.01926	0.426966	--	--	--	--	--	FBD;; F-box domain;; F-box-like	F-box/LRR-repeat protein At1g52650 OS=Arabidopsis thaliana OX=3702 GN=At1g52650 PE=2 SV=1	--	PREDICTED: putative F-box protein At3g58820 isoform X1 [Raphanus sativus]
Bol__new_12037	1.8193	6.07772	4.52003	4.93764	2.22028	3.8426	5.50878	0	--	Cellular Component: integral component of membrane (GO:0016021);;	--	--	General function prediction only	--	--	Function unknown	ankyrin repeat-containing protein NPR4-like [Brassica napus]
Bol__new_12060	0.96801	2.71681	1.26375	0.332163	0.58798	1.49466	2.13577	2.00506	--	Cellular Component: extracellular region (GO:0005576);; Cellular Component: cell wall (GO:0005618);; Biological Process: unidimensional cell growth (GO:0009826);; Biological Process: plant-type cell wall loosening (GO:0009828);; Biological Process: plant-type cell wall modification involved in multidimensional cell growth (GO:0009831);; Cellular Component: integral component of membrane (GO:00160…	--	--	--	Lytic transglycolase;; Pollen allergen	Expansin-A7 OS=Arabidopsis thaliana OX=3702 GN=EXPA7 PE=3 SV=1	Carbohydrate transport and metabolism	expansin-A7 [Brassica rapa]
Bol__new_12095	12.8575	9.59126	7.83582	6.95976	14.9629	7.09997	9.56831	5.04161	--	Molecular Function: sulfotransferase activity (GO:0008146);;	--	--	General function prediction only	Sulfotransferase domain;; Sulfotransferase domain	Cytosolic sulfotransferase 1 OS=Arabidopsis thaliana OX=3702 GN=SOT1 PE=2 SV=1	Function unknown	cytosolic sulfotransferase 1-like [Brassica napus]
Bol__new_12108	3.46796	1.53861	2.53538	3.12646	5.28733	1.75655	1.88236	1.87386	--	Molecular Function: aspartic-type endopeptidase activity (GO:0004190);; Molecular Function: ubiquitin-protein transferase activity (GO:0004842);; Biological Process: proteolysis (GO:0006508);; Biological Process: mitochondrion organization (GO:0007005);; Cellular Component: integral component of membrane (GO:0016021);; Biological Process: protein ubiquitination (GO:0016567);;	K15688|8.7122e-68|brp:103836057|K15688 E3 ubiquitin-protein ligase MUL1 [EC:2.3.2.27] | (RefSeq) E3 ubiquitin-protein ligase SP1	--	Cell cycle control, cell division, chromosome partitioning;; Cytoskeleton	--	E3 ubiquitin-protein ligase SP1 OS=Arabidopsis thaliana OX=3702 GN=SP1 PE=1 SV=1	Function unknown	PREDICTED: E3 ubiquitin-protein ligase SP1 [Brassica rapa]
Bol__new_12137	0.812049	1.11554	0.993811	2.01163	2.53493	0.952008	1.17089	1.01046	--	Biological Process: defense response (GO:0006952);; Cellular Component: chloroplast (GO:0009507);; Biological Process: pollen development (GO:0009555);; Biological Process: response to wounding (GO:0009611);; Biological Process: response to fungus (GO:0009620);; Biological Process: response to high light intensity (GO:0009644);; Biological Process: jasmonic acid biosynthetic process (GO:0009695);…	K00454|2.10644e-46|bna:106358574|K00454 lipoxygenase [EC:1.13.11.12] | (RefSeq) lipoxygenase 3, chloroplastic-like	Linoleic acid metabolism (ko00591);; alpha-Linolenic acid metabolism (ko00592)	--	Lipoxygenase	Lipoxygenase 3, chloroplastic OS=Arabidopsis thaliana OX=3702 GN=LOX3 PE=2 SV=1	Function unknown	PREDICTED: lipoxygenase 3, chloroplastic [Brassica oleracea var. oleracea]
Bol__new_12148	0.268746	0.368533	0.277079	0.355833	0.137773	0.191441	0.560196	0.399413	Transcription	--	--	--	--	TIR domain;; NB-ARC domain;; TIR domain;; Leucine rich repeat;; Leucine Rich repeats (2 copies);; Leucine Rich Repeat	Putative disease resistance protein At4g11170 OS=Arabidopsis thaliana OX=3702 GN=At4g11170 PE=2 SV=1	Function unknown	PREDICTED: disease resistance protein TAO1-like [Brassica rapa]
Bol__new_12159	0.631847	1.20995	1.2865	1.04553	0.258289	0.913059	0.647079	1.20079	--	--	--	--	--	--	--	--	PREDICTED: valine--tRNA ligase, mitochondrial 1-like isoform X2 [Raphanus sativus]
Bol__new_12186	1.49407	1.76375	2.27668	1.93177	3.54145	1.23918	1.30162	0.287591	--	--	--	--	Transcription;; Signal transduction mechanisms	--	Methyltransferase-like protein 2 OS=Arabidopsis thaliana OX=3702 GN=At1g19340 PE=2 SV=2	--	PREDICTED: methyltransferase-like protein 2 [Camelina sativa]
Bol__new_12201	1.60138	1.80349	1.52635	2.36991	4.15936	0.985718	3.39263	1.38398	--	Cellular Component: integral component of membrane (GO:0016021);; Molecular Function: organic cyclic compound binding (GO:0097159);; Molecular Function: heterocyclic compound binding (GO:1901363);;	--	--	General function prediction only	GAG-pre-integrase domain	Retrovirus-related Pol polyprotein from transposon RE1 OS=Arabidopsis thaliana OX=3702 GN=RE1 PE=2 SV=1	Replication, recombination and repair	uncharacterized protein LOC111206217 [Brassica napus]
Bol__new_12210	4.67258	7.08483	5.2394	12.2568	6.9789	3.47668	7.83313	6.49154	--	Molecular Function: DNA binding (GO:0003677);; Molecular Function: transcription factor activity, sequence-specific DNA binding (GO:0003700);; Cellular Component: nucleus (GO:0005634);; Biological Process: regulation of transcription, DNA-templated (GO:0006355);; Biological Process: nodulation (GO:0009877);;	--	--	--	RWP-RK domain;; PB1 domain	Protein NLP4 OS=Arabidopsis thaliana OX=3702 GN=NLP4 PE=2 SV=1	Function unknown	PREDICTED: protein NLP4-like [Brassica oleracea var. oleracea]
Bol__new_12278	3.91031	1.84232	2.10625	1.05387	3.95094	1.44829	1.68823	2.68561	--	Cellular Component: nucleus (GO:0005634);; Cellular Component: cytoplasm (GO:0005737);; Biological Process: regulation of transcription, DNA-templated (GO:0006355);; Biological Process: response to light stimulus (GO:0009416);; Biological Process: regulation of growth (GO:0040008);; Molecular Function: protein dimerization activity (GO:0046983);;	--	--	--	Helix-loop-helix DNA-binding domain	Transcription factor PRE6 OS=Arabidopsis thaliana OX=3702 GN=PRE6 PE=1 SV=1	Transcription	BnaC08g48550D [Brassica napus]
Bol__new_12283	0.412293	0.52836	0.605444	0.809984	2.18883	0.325574	0.57491	0.52794	--	--	K02201|4.20445e-11|crb:CARUB_v10014762mg|K02201 pantetheine-phosphate adenylyltransferase [EC:2.7.7.3] | (RefSeq) hypothetical protein	Pantothenate and CoA biosynthesis (ko00770)	General function prediction only	--	Phosphopantetheine adenylyltransferase OS=Arabidopsis thaliana OX=3702 GN=COAD PE=1 SV=1	Coenzyme transport and metabolism	PREDICTED: phosphopantetheine adenylyltransferase [Brassica oleracea var. oleracea]
Bol__new_12287	1.26677	0.649055	0.936102	1.07584	2.01223	0.684625	0.873028	0.434668	--	--	--	--	--	--	IQ domain-containing protein IQM2 OS=Arabidopsis thaliana OX=3702 GN=IQM2 PE=2 SV=1	--	--
Bol__new_12298	1.09798	1.21298	1.23115	0.754759	2.28402	1.28888	1.01403	0.700185	--	Cellular Component: integral component of membrane (GO:0016021);;	K11644|1.90618e-23|thj:104808829|K11644 paired amphipathic helix protein Sin3a | (RefSeq) paired amphipathic helix protein Sin3-like 3	--	Chromatin structure and dynamics	Paired amphipathic helix repeat	Paired amphipathic helix protein Sin3-like 3 OS=Arabidopsis thaliana OX=3702 GN=SNL3 PE=1 SV=3	Chromatin structure and dynamics	paired amphipathic helix protein Sin3-like 3 [Brassica napus]
Bol__new_12302	27.8699	47.6862	51.9049	60.8325	16.6072	45.8203	21.2787	81.629	--	--	--	--	--	--	--	Intracellular trafficking, secretion, and vesicular transport	PREDICTED: uncharacterized protein LOC106307682 [Brassica oleracea var. oleracea]
Bol__new_12303	9.57941	3.02884	2.09952	3.92193	3.04744	3.18854	3.14054	5.35162	--	--	--	--	--	--	--	Intracellular trafficking, secretion, and vesicular transport	PREDICTED: uncharacterized protein LOC106307682 [Brassica oleracea var. oleracea]
Bol__new_12304	0.149566	1.05778	0.859614	0.971984	0.306135	0.565327	0.386	0.91615	--	--	--	--	--	--	Protein WVD2-like 7 OS=Arabidopsis thaliana OX=3702 GN=WDL7 PE=2 SV=1	Function unknown	protein WVD2-like 7 isoform X2 [Brassica napus]
Bol__new_12321	74.7492	93.5235	70.0072	53.7291	70.9503	78.4723	78.2302	65.211	--	--	--	--	--	Extensin-like region	--	--	hypothetical protein ARALYDRAFT_917863 [Arabidopsis lyrata subsp. lyrata]
Bol__new_12322	7.42973	14.2276	16.269	9.61793	6.37438	12.5552	12.9866	12.1381	--	--	--	--	--	Extensin-like region	--	--	hypothetical protein CARUB_v10011313mg [Capsella rubella]
Bol__new_12332	1.95487	0.907581	0.941086	3.08473	6.33397	1.22319	1.93862	1.10535	--	--	--	--	--	--	--	--	uncharacterized protein LOC106450016 isoform X2 [Brassica napus]
Bol__new_12333	0.390512	0.367597	0.432721	0.942375	1.78895	0.413286	0.616418	0.108214	--	--	--	--	--	--	--	--	--
Bol__new_12348	0.754284	0.808925	0.568412	1.01076	1.7962	0.676813	0.787526	0.409908	--	--	--	--	--	--	--	--	BnaC08g21800D [Brassica napus]
Bol__new_12352	17.9211	13.3548	9.33611	15.1329	26.3038	9.4524	19.8407	11.319	--	Cellular Component: telomerase catalytic core complex (GO:0000333);; Cellular Component: chromosome, telomeric region (GO:0000781);; Molecular Function: telomerase RNA reverse transcriptase activity (GO:0003721);; Molecular Function: protein binding (GO:0005515);; Biological Process: nucleolus organization (GO:0007000);; Biological Process: telomere maintenance via telomerase (GO:0007004);; Biolo…	K11126|1.93329e-15|ath:AT5G16850|K11126 telomerase reverse transcriptase [EC:2.7.7.49] | (RefSeq) TERT; telomerase reverse transcriptase	--	Replication, recombination and repair;; Chromatin structure and dynamics	--	Telomerase reverse transcriptase OS=Arabidopsis thaliana OX=3702 GN=TERT PE=1 SV=1	Function unknown	telomerase [Arabidopsis thaliana]
Bol__new_12356	9.90913	5.71586	6.84726	9.28766	15.1511	8.04258	10.2385	4.59995	--	Molecular Function: mannose-1-phosphate guanylyltransferase activity (GO:0004475);; Molecular Function: protein binding (GO:0005515);; Molecular Function: GTP binding (GO:0005525);; Cellular Component: nucleus (GO:0005634);; Cellular Component: cytosol (GO:0005829);; Biological Process: GDP-mannose biosynthetic process (GO:0009298);; Biological Process: response to heat (GO:0009408);; Biological …	--	--	Cell wall/membrane/envelope biogenesis	--	Mannose-1-phosphate guanylyltransferase 1 OS=Arabidopsis thaliana OX=3702 GN=CYT1 PE=1 SV=1	Cell wall/membrane/envelope biogenesis	PREDICTED: mannose-1-phosphate guanylyltransferase 1 [Brassica oleracea var. oleracea]
Bol__new_12366	7.06311	17.24	17.7598	14.0629	4.5371	14.9252	7.62895	9.07284	General function prediction only	Molecular Function: oxidoreductase activity (GO:0016491);; Biological Process: oxidation-reduction process (GO:0055114);;	--	--	--	NAD(P)-binding Rossmann-like domain;; FAD dependent oxidoreductase	--	Cell wall/membrane/envelope biogenesis	PREDICTED: uncharacterized protein LOC106301169 [Brassica oleracea var. oleracea]
Bol__new_12375	2.30487	1.71994	1.73896	2.69557	6.33059	1.68549	2.03336	1.80862	--	--	--	--	--	--	--	--	BnaCnng19510D [Brassica napus]
Bol__new_12384	1.17017	0.961294	1.31335	1.14071	3.74921	1.23063	1.6593	1.20193	--	--	--	--	--	--	--	Function unknown	PREDICTED: pyruvate, phosphate dikinase regulatory protein 2-like [Brassica oleracea var. oleracea]
Bol__new_12385	4.51577	9.03038	8.70786	12.2466	3.44731	6.87017	6.07649	6.65848	Posttranslational modification, protein turnover, chaperones	Molecular Function: serine-type endopeptidase inhibitor activity (GO:0004867);; Cellular Component: extracellular space (GO:0005615);; Biological Process: negative regulation of endopeptidase activity (GO:0010951);;	K13963|0|bna:106393804|K13963 serpin B | (RefSeq) serpin-Z10-like	--	Defense mechanisms	Serpin (serine protease inhibitor)	Serpin-Z10 OS=Arabidopsis thaliana OX=3702 GN=At2g25240 PE=2 SV=1	Posttranslational modification, protein turnover, chaperones	PREDICTED: serpin-Z10-like, partial [Brassica oleracea var. oleracea]
Bol__new_12389	0.694759	1.2037	1.35957	1.07853	0.533806	1.17429	0.732881	1.10903	--	Molecular Function: structural constituent of ribosome (GO:0003735);; Molecular Function: protein binding (GO:0005515);; Cellular Component: nucleus (GO:0005634);; Cellular Component: mitochondrial small ribosomal subunit (GO:0005763);; Cellular Component: plasma membrane (GO:0005886);; Biological Process: response to cold (GO:0009409);; Cellular Component: chloroplast thylakoid membrane (GO:0009…	K20599|0|bna:106390875|K20599 NB-LRR protein SUMM2 | (RefSeq) probable disease resistance protein At1g12280	--	Signal transduction mechanisms	NB-ARC domain;; Leucine rich repeat;; Leucine Rich repeats (2 copies)	Disease resistance protein RPS5 OS=Arabidopsis thaliana OX=3702 GN=RPS5 PE=1 SV=2	Function unknown	BnaCnng64090D [Brassica napus]
Bol__new_12418	2.98121	2.72946	2.50155	2.41755	5.34474	2.27669	3.04401	1.78766	--	Molecular Function: binding (GO:0005488);; Biological Process: transcription, DNA-templated (GO:0006351);; Cellular Component: membrane (GO:0016020);;	K03124|3.45492e-18|spen:107031849|K03124 transcription initiation factor TFIIB | (RefSeq) transcription initiation factor IIB-2	Basal transcription factors (ko03022)	Transcription	--	Transcription initiation factor IIB-2 OS=Arabidopsis thaliana OX=3702 GN=TFIIB2 PE=2 SV=1	Transcription	PREDICTED: uncharacterized protein LOC106332905 [Brassica oleracea var. oleracea]
Bol__new_12420	0.639007	0.105557	0.144944	0.492858	0.492741	0.362433	0.182169	0.155782	--	--	--	--	General function prediction only	Domain of unknown function (DUF4283);; Zinc knuckle	--	Function unknown	PREDICTED: uncharacterized protein LOC103843858 [Brassica rapa]
Bol__new_12439	3.81909	2.53553	1.49808	1.08859	1.95837	2.38346	1.65976	0.945396	--	Cellular Component: nuclear telomere cap complex (GO:0000783);; Molecular Function: double-stranded telomeric DNA binding (GO:0003691);; Biological Process: telomeric loop formation (GO:0031627);;	--	--	--	--	Telomere repeat-binding protein 6 OS=Arabidopsis thaliana OX=3702 GN=TRP6 PE=1 SV=1	Function unknown	PREDICTED: transcription factor bHLH117-like [Brassica oleracea var. oleracea]
Bol__new_12447	2.60337	1.18069	0.862087	1.51399	4.90628	1.61632	1.97381	1.24316	--	Cellular Component: plasma membrane (GO:0005886);; Cellular Component: plasmodesma (GO:0009506);;	--	--	--	--	--	Function unknown	BnaC06g07920D [Brassica napus]
Bol__new_12451	5.1075	5.75196	6.20132	2.35157	3.62826	5.18816	7.49299	2.85098	Amino acid transport and metabolism	Molecular Function: transporter activity (GO:0005215);; Cellular Component: plasma membrane (GO:0005886);; Biological Process: oligopeptide transport (GO:0006857);; Cellular Component: integral component of membrane (GO:0016021);;	K14638|0|bna:106414358|K14638 solute carrier family 15 (peptide/histidine transporter), member 3/4 | (RefSeq) protein NRT1/ PTR FAMILY 5.4	--	Amino acid transport and metabolism	POT family;; Major Facilitator Superfamily	Protein NRT1/ PTR FAMILY 5.4 OS=Arabidopsis thaliana OX=3702 GN=NPF5.4 PE=2 SV=1	Amino acid transport and metabolism	PREDICTED: protein NRT1/ PTR FAMILY 5.4 [Brassica oleracea var. oleracea]
Bol__new_12462	10.8674	28.5726	17.5442	11.0625	10.674	23.8149	17.9036	20.6917	--	Molecular Function: structural constituent of cell wall (GO:0005199);; Biological Process: plant-type cell wall organization (GO:0009664);; Cellular Component: integral component of membrane (GO:0016021);;	--	--	--	--	--	--	hypothetical protein CARUB_v10011313mg [Capsella rubella]
Bol__new_12465	2.68843	3.07761	3.01795	3.55605	11.2935	2.93083	2.95998	4.96499	--	Molecular Function: actin binding (GO:0003779);; Molecular Function: ATP binding (GO:0005524);; Cellular Component: kinesin complex (GO:0005871);; Cellular Component: microtubule (GO:0005874);; Biological Process: microtubule-based movement (GO:0007018);; Molecular Function: microtubule binding (GO:0008017);; Biological Process: protein localization (GO:0008104);; Molecular Function: ATP-dependen…	--	--	Cytoskeleton	--	Kinesin-like protein KIN-UC OS=Arabidopsis thaliana OX=3702 GN=KINUC PE=1 SV=2	Cytoskeleton	PREDICTED: uncharacterized protein LOC106312632 isoform X2 [Brassica oleracea var. oleracea]
Bol__new_12500	32.0918	37.9083	42.1928	41.678	27.8982	37.433	33.7173	41.4977	--	Cellular Component: Golgi membrane (GO:0000139);; Molecular Function: glucuronyl-galactosyl-proteoglycan 4-alpha-N-acetylglucosaminyltransferase activity (GO:0001888);; Cellular Component: mitochondrion (GO:0005739);; Cellular Component: endosome (GO:0005768);; Cellular Component: trans-Golgi network (GO:0005802);; Biological Process: glycosaminoglycan biosynthetic process (GO:0006024);; Biologic…	--	--	Carbohydrate transport and metabolism;; Cell wall/membrane/envelope biogenesis;; Extracellular structures	Glycosyl transferase family 64 domain	Glycosyltransferase family 64 protein C4 OS=Arabidopsis thaliana OX=3702 GN=EPC1 PE=2 SV=1	Function unknown	PREDICTED: glycosyltransferase family 64 protein C4 [Brassica oleracea var. oleracea]
Bol__new_12525	21.28	51.0038	42.7784	54.5485	16.3003	43.4517	34.31	49.6589	--	Molecular Function: voltage-gated potassium channel activity (GO:0005249);; Molecular Function: calmodulin binding (GO:0005516);; Cellular Component: integral component of plasma membrane (GO:0005887);; Cellular Component: chloroplast thylakoid membrane (GO:0009535);; Biological Process: response to nematode (GO:0009624);; Molecular Function: cAMP binding (GO:0030552);; Molecular Function: cGMP b…	K05391|0|brp:103839073|K05391 cyclic nucleotide gated channel, other eukaryote | (RefSeq) probable cyclic nucleotide-gated ion channel 20, chloroplastic	Plant-pathogen interaction (ko04626)	Inorganic ion transport and metabolism;; Signal transduction mechanisms	Ion transport protein;; Ion transport protein	Probable cyclic nucleotide-gated ion channel 20, chloroplastic OS=Arabidopsis thaliana OX=3702 GN=CNGC20 PE=2 SV=1	Intracellular trafficking, secretion, and vesicular transport	probable cyclic nucleotide-gated ion channel 20, chloroplastic isoform X2 [Brassica napus]
Bol__new_12526	8.28566	2.29091	2.75376	1.00105	18.8632	11.6022	2.54964	2.09187	--	--	--	--	--	--	--	Function unknown	BnaA09g35740D [Brassica napus]
Bol__new_12530	4.39403	5.9253	6.50429	5.72534	3.0195	5.98135	3.43798	3.8224	--	Cellular Component: mitochondrion (GO:0005739);;	--	--	General function prediction only	--	Pentatricopeptide repeat-containing protein At5g16420, mitochondrial OS=Arabidopsis thaliana OX=3702 GN=At5g16420 PE=2 SV=1	Function unknown	pentatricopeptide repeat-containing protein At5g16420, mitochondrial-like [Brassica napus]
Bol__new_12544	0.539444	1.57797	1.23507	1.3393	0.118429	0.930765	0.190598	1.24792	--	Molecular Function: transcription factor activity, sequence-specific DNA binding (GO:0003700);; Molecular Function: voltage-gated potassium channel activity (GO:0005249);; Molecular Function: calmodulin binding (GO:0005516);; Cellular Component: integral component of plasma membrane (GO:0005887);; Biological Process: regulation of transcription, DNA-templated (GO:0006355);; Cellular Component: ch…	K05391|0|bna:106397099|K05391 cyclic nucleotide gated channel, other eukaryote | (RefSeq) putative cyclic nucleotide-gated ion channel 19	Plant-pathogen interaction (ko04626)	Inorganic ion transport and metabolism;; Signal transduction mechanisms	Ion transport protein	Putative cyclic nucleotide-gated ion channel 19 OS=Arabidopsis thaliana OX=3702 GN=CNGC19 PE=3 SV=1	Intracellular trafficking, secretion, and vesicular transport	putative cyclic nucleotide-gated ion channel 19 isoform X2 [Brassica napus]
Bol__new_12564	36.7388	44.6618	45.7248	50.7409	31.851	44.1294	41.0924	54.9366	--	Cellular Component: chloroplast inner membrane (GO:0009706);; Biological Process: pollen wall assembly (GO:0010208);; Molecular Function: fatty acid transporter activity (GO:0015245);; Cellular Component: integral component of membrane (GO:0016021);; Biological Process: lipid homeostasis (GO:0055088);; Biological Process: plant-type cell wall assembly (GO:0071668);; Biological Process: fatty acid…	--	--	Function unknown	Transmembrane proteins 14C	Protein FATTY ACID EXPORT 1, chloroplastic OS=Arabidopsis thaliana OX=3702 GN=FAX1 PE=1 SV=1	Function unknown	PREDICTED: protein FATTY ACID EXPORT 1, chloroplastic [Brassica oleracea var. oleracea]
Bol__new_12586	21.9673	13.5537	10.2367	5.52442	24.4499	10.4391	18.0242	8.72541	--	Molecular Function: RNA polymerase II regulatory region sequence-specific DNA binding (GO:0000977);; Molecular Function: transcription factor activity, sequence-specific DNA binding (GO:0003700);; Molecular Function: protein binding (GO:0005515);; Cellular Component: nucleus (GO:0005634);; Biological Process: positive regulation of transcription, DNA-templated (GO:0045893);;	--	--	--	bZIP transcription factor;; Basic region leucine zipper;; bZIP Maf transcription factor	Basic leucine zipper 61 OS=Arabidopsis thaliana OX=3702 GN=BZIP61 PE=1 SV=1	Transcription	PREDICTED: basic leucine zipper 61-like [Raphanus sativus]
Bol__new_12613	1.24501	0.630136	0.629356	0.419735	1.432	0.52502	1.00562	0.452528	--	Cellular Component: nuclear cohesin complex (GO:0000798);; Molecular Function: chromatin binding (GO:0003682);; Cellular Component: nucleolus (GO:0005730);; Biological Process: double-strand break repair (GO:0006302);; Biological Process: sister chromatid cohesion (GO:0007062);; Biological Process: mitotic cell cycle (GO:0007067);; Biological Process: pollen development (GO:0009555);; Biological …	K06670|0|bna:106368449|K06670 cohesin complex subunit SCC1 | (RefSeq) sister chromatid cohesion 1 protein 3	--	Cell cycle control, cell division, chromosome partitioning	N terminus of Rad21 / Rec8 like protein;; Conserved region of Rad21 / Rec8 like protein	Sister chromatid cohesion 1 protein 3 OS=Arabidopsis thaliana OX=3702 GN=SYN3 PE=2 SV=2	Function unknown	PREDICTED: sister chromatid cohesion 1 protein 3 [Brassica oleracea var. oleracea]
Bol__new_12649	9.40068	4.03891	4.58941	3.02107	6.86863	6.85736	4.37709	3.25079	--	Molecular Function: nucleotide binding (GO:0000166);; Molecular Function: RNA binding (GO:0003723);; Cellular Component: nucleus (GO:0005634);; Biological Process: RNA processing (GO:0006396);; Cellular Component: intracellular ribonucleoprotein complex (GO:0030529);;	K15191|2.04343e-16|bna:106411046|K15191 La-related protein 7 | (RefSeq) la-related protein 6A-like	--	General function prediction only	--	La-related protein 6A OS=Arabidopsis thaliana OX=3702 GN=LARP6A PE=2 SV=1	Function unknown	BnaCnng57490D [Brassica napus]
Bol__new_12660	1.58192	1.48317	1.97348	1.24944	0.0718727	0.960598	0.950023	0.873847	--	--	--	--	--	Domain of unknown function (DUF1985)	--	Function unknown	PREDICTED: uncharacterized protein LOC106329579 [Brassica oleracea var. oleracea]
Bol__new_12684	2.29425	1.97915	3.021	2.26223	1.63854	2.82429	3.90028	1.24688	Replication, recombination and repair	--	--	--	General function prediction only	Reverse transcriptase-like;; zinc-binding in reverse transcriptase;; RNase H;; Endonuclease/Exonuclease/phosphatase family;; Zinc knuckle;; Domain of unknown function (DUF4283)	Putative ribonuclease H protein At1g65750 OS=Arabidopsis thaliana OX=3702 GN=At1g65750 PE=3 SV=1	Function unknown	uncharacterized protein LOC106373384 [Brassica napus]
Bol__new_12751	5.85287	20.0445	21.8623	23.49	2.77303	17.2433	19.665	13.9334	--	Molecular Function: protein kinase activity (GO:0004672);; Molecular Function: ATP binding (GO:0005524);; Biological Process: protein phosphorylation (GO:0006468);; Cellular Component: integral component of membrane (GO:0016021);; Molecular Function: carbohydrate binding (GO:0030246);;	--	--	--	Legume lectin domain	Putative L-type lectin-domain containing receptor kinase II.2 OS=Arabidopsis thaliana OX=3702 GN=LECRK22 PE=3 SV=3	Signal transduction mechanisms	putative L-type lectin-domain containing receptor kinase II.2 [Brassica napus]
Bol__new_1278	5.86635	5.5716	4.48988	6.38307	12.0747	5.92061	6.20252	3.17406	--	Molecular Function: phosphatidylinositol-4,5-bisphosphate 5-phosphatase activity (GO:0004439);; Cellular Component: endoplasmic reticulum membrane (GO:0005789);; Cellular Component: integral component of membrane (GO:0016021);; Biological Process: dephosphorylation (GO:0016311);;	--	--	Lipid transport and metabolism	--	Phosphoinositide phosphatase SAC8 OS=Arabidopsis thaliana OX=3702 GN=SAC8 PE=2 SV=1	Signal transduction mechanisms	BnaC04g23950D [Brassica napus]
Bol__new_12811	0.911643	0.608953	0.847533	1.46995	2.266	0.950579	1.15883	0.40558	--	Molecular Function: nucleic acid binding (GO:0003676);; Molecular Function: protein serine/threonine kinase activity (GO:0004674);; Molecular Function: ATP binding (GO:0005524);; Cellular Component: plasma membrane (GO:0005886);; Biological Process: protein phosphorylation (GO:0006468);; Molecular Function: zinc ion binding (GO:0008270);; Biological Process: DNA integration (GO:0015074);; Cellula…	--	--	--	Domain of unknown function (DUF4219)	Dirigent protein 9 OS=Arabidopsis thaliana OX=3702 GN=DIR9 PE=2 SV=1	Signal transduction mechanisms	PREDICTED: uncharacterized protein LOC103868749 [Brassica rapa]
Bol__new_1282	3.61625	5.3275	11.8626	13.2289	9.8117	6.80913	11.2657	6.57096	--	Biological Process: lipid transport (GO:0006869);; Molecular Function: lipid binding (GO:0008289);;	--	--	--	Probable lipid transfer;; Protease inhibitor/seed storage/LTP family	Non-specific lipid-transfer protein-like protein At2g13820 OS=Arabidopsis thaliana OX=3702 GN=At2g13820 PE=1 SV=1	Function unknown	PREDICTED: non-specific lipid-transfer protein-like protein At2g13820 [Brassica oleracea var. oleracea]
Bol__new_12833	4.71551	3.99978	4.50382	3.29964	1.44019	3.9523	2.75178	4.42259	--	--	--	--	--	--	--	--	--
Bol__new_12851	88.6866	56.1446	66.8584	58.9825	156.214	71.1779	72.4031	46.1624	--	Biological Process: defense response (GO:0006952);; Biological Process: lignan biosynthetic process (GO:0009807);; Cellular Component: apoplast (GO:0048046);;	--	--	--	Dirigent-like protein	Dirigent protein 23 OS=Arabidopsis thaliana OX=3702 GN=DIR23 PE=2 SV=1	Function unknown	dirigent protein 23-like [Brassica napus]
Bol__new_12854	18.3905	20.4093	13.0247	7.49323	15.3783	25.0843	10.5197	18.4365	--	Cellular Component: nucleus (GO:0005634);; Cellular Component: chloroplast (GO:0009507);;	--	--	--	PDDEXK-like family of unknown function;; PDDEXK-like family of unknown function	--	Function unknown	uncharacterized protein BNAC08G36260D [Brassica napus]
Bol__new_12866	10.4057	12.9309	15.657	14.6953	5.54437	9.15326	7.13275	9.47996	--	Molecular Function: RNA binding (GO:0003723);; Biological Process: RNA processing (GO:0006396);;	K12825|0|bna:106368888|K12825 splicing factor 3A subunit 1 | (RefSeq) probable splicing factor 3A subunit 1	Spliceosome (ko03040)	RNA processing and modification	Surp module	Probable splicing factor 3A subunit 1 OS=Arabidopsis thaliana OX=3702 GN=At1g14650 PE=1 SV=2	Function unknown	PREDICTED: probable splicing factor 3A subunit 1 isoform X3 [Brassica oleracea var. oleracea]
Bol__new_12870	45.5477	48.1645	55.7372	58.0428	27.9524	36.2374	23.409	59.6961	--	Molecular Function: RNA polymerase II transcription factor activity, sequence-specific DNA binding (GO:0000981);; Molecular Function: transcription factor activity, RNA polymerase II transcription factor recruiting (GO:0001135);; Cellular Component: nucleus (GO:0005634);; Biological Process: regulation of transcription from RNA polymerase II promoter (GO:0006357);; Biological Process: response to…	K09422|0|bna:106436770|K09422 myb proto-oncogene protein, plant | (RefSeq) transcription factor MYB51-like	--	Transcription	Myb-like DNA-binding domain;; Myb-like DNA-binding domain	Transcription factor MYB51 OS=Arabidopsis thaliana OX=3702 GN=MYB51 PE=1 SV=2	Transcription	transcription factor MYB51-like [Brassica napus]
Bol__new_12872	4.66486	2.83578	3.01881	2.04623	2.46945	2.69019	2.49081	2.65798	--	Molecular Function: solute:proton antiporter activity (GO:0015299);; Cellular Component: integral component of membrane (GO:0016021);; Biological Process: hydrogen ion transmembrane transport (GO:1902600);;	--	--	Inorganic ion transport and metabolism	--	K(+) efflux antiporter 4 OS=Arabidopsis thaliana OX=3702 GN=KEA4 PE=2 SV=2	Inorganic ion transport and metabolism	PREDICTED: K(+) efflux antiporter 4 isoform X1 [Brassica oleracea var. oleracea]
Bol__new_12882	1.39122	0.686024	1.2372	0.304297	2.20052	0.538876	1.02161	0.778648	--	Cellular Component: mitochondrion (GO:0005739);;	--	--	Amino acid transport and metabolism	--	--	Amino acid transport and metabolism	PREDICTED: uncharacterized protein LOC106312751 [Brassica oleracea var. oleracea]
Bol__new_12902	3.52973	7.85913	3.10491	13.4859	5.33107	15.1781	8.92043	4.4746	--	--	--	--	--	--	--	Function unknown	BnaA09g56960D [Brassica napus]
Bol__new_12903	7.60279	5.16203	5.13817	5.44579	10.6128	5.36523	5.78155	2.66525	--	--	--	--	--	SWIM zinc finger	--	Function unknown	PREDICTED: uncharacterized protein LOC103862571 [Brassica rapa]
Bol__new_12914	0.441268	0.888054	0.949081	0.659102	0.51671	1.04174	0.602226	0.52859	--	Cellular Component: nucleus (GO:0005634);;	--	--	--	Protein of unknown function (DUF1262)	--	Function unknown	PREDICTED: uncharacterized protein LOC106311116 [Brassica oleracea var. oleracea]
Bol__new_12915	14.415	29.9553	29.7344	25.954	9.83167	32.0421	22.9906	23.5085	--	--	--	--	--	Protein of unknown function (DUF1262)	--	Function unknown	uncharacterized protein BNAC08G40290D [Brassica napus]
Bol__new_12930	0.479123	1.01059	1.62534	2.23347	1.82072	1.52711	1.99063	1.02081	--	--	--	--	General function prediction only	gag-polypeptide of LTR copia-type;; gag-polypeptide of LTR copia-type	Retrovirus-related Pol polyprotein from transposon RE1 OS=Arabidopsis thaliana OX=3702 GN=RE1 PE=2 SV=1	Replication, recombination and repair	uncharacterized protein LOC106352005 [Brassica napus]
Bol__new_12939	1.94142	3.32093	3.23479	1.78382	0.660473	2.39439	2.09494	2.48441	--	Cellular Component: extracellular region (GO:0005576);; Cellular Component: cell wall (GO:0005618);; Biological Process: unidimensional cell growth (GO:0009826);; Biological Process: plant-type cell wall loosening (GO:0009828);; Biological Process: plant-type cell wall modification involved in multidimensional cell growth (GO:0009831);; Cellular Component: integral component of membrane (GO:00160…	--	--	--	Pollen allergen	Expansin-A7 OS=Arabidopsis thaliana OX=3702 GN=EXPA7 PE=3 SV=1	Carbohydrate transport and metabolism	PREDICTED: expansin-A7-like [Raphanus sativus]
Bol__new_12944	1.03968	2.09329	1.81606	2.27022	1.02775	1.68161	1.73973	1.5418	General function prediction only	Molecular Function: structural constituent of ribosome (GO:0003735);; Molecular Function: protein binding (GO:0005515);; Cellular Component: nucleus (GO:0005634);; Cellular Component: mitochondrial small ribosomal subunit (GO:0005763);; Cellular Component: plasma membrane (GO:0005886);; Biological Process: response to cold (GO:0009409);; Cellular Component: chloroplast thylakoid membrane (GO:0009…	--	--	Signal transduction mechanisms	NB-ARC domain;; Leucine Rich repeats (2 copies)	Disease resistance protein RPS5 OS=Arabidopsis thaliana OX=3702 GN=RPS5 PE=1 SV=2	Function unknown	BnaC08g41420D [Brassica napus]
Bol__new_12945	4.06196	5.60233	5.53728	9.69815	9.07289	3.23166	7.63309	4.77466	--	Biological Process: defense response (GO:0006952);; Molecular Function: ADP binding (GO:0043531);;	--	--	Signal transduction mechanisms	NB-ARC domain;; Leucine rich repeat;; Leucine Rich repeats (2 copies)	Disease resistance protein RPS5 OS=Arabidopsis thaliana OX=3702 GN=RPS5 PE=1 SV=2	Function unknown	PREDICTED: disease resistance protein RPS5-like [Brassica rapa]
Bol__new_12955	7.7188	10.8072	12.7572	19.5687	11.6718	8.88115	15.72	18.2048	Extracellular structures	Molecular Function: protein serine/threonine kinase activity (GO:0004674);; Molecular Function: ATP binding (GO:0005524);; Biological Process: protein phosphorylation (GO:0006468);; Cellular Component: integral component of membrane (GO:0016021);; Biological Process: recognition of pollen (GO:0048544);;	--	--	--	D-mannose binding lectin;; S-locus glycoprotein domain;; PAN-like domain;; Protein tyrosine kinase;; Protein kinase domain;; Protein kinase domain;; Protein tyrosine kinase;; Domain of unknown function (DUF3403)	G-type lectin S-receptor-like serine/threonine-protein kinase At1g11330 OS=Arabidopsis thaliana OX=3702 GN=At1g11330 PE=1 SV=3	Signal transduction mechanisms	G-type lectin S-receptor-like serine/threonine-protein kinase At1g11330 [Brassica napus]
Bol__new_12966	1.53951	1.1081	1.41337	3.24812	3.68676	1.1137	1.00078	0.979281	--	--	--	--	--	--	--	--	--
Bol__new_13004	0.0253307	0.242664	0.577987	0.278821	1.57223	0.317498	0.329178	0.249968	Secondary metabolites biosynthesis, transport and catabolism	Cellular Component: cytoplasm (GO:0005737);; Molecular Function: oxidoreductase activity, acting on paired donors, with incorporation or reduction of molecular oxygen, 2-oxoglutarate as one donor, and incorporation of one atom each of oxygen into both donors (GO:0016706);; Molecular Function: metal ion binding (GO:0046872);; Biological Process: oxidation-reduction process (GO:0055114);;	--	--	Secondary metabolites biosynthesis, transport and catabolism;; General function prediction only	2OG-Fe(II) oxygenase superfamily;; non-haem dioxygenase in morphine synthesis N-terminal	1-aminocyclopropane-1-carboxylate oxidase homolog 6 OS=Arabidopsis thaliana OX=3702 GN=At1g04350 PE=2 SV=1	Function unknown	PREDICTED: 1-aminocyclopropane-1-carboxylate oxidase homolog 6-like [Brassica oleracea var. oleracea]
Bol__new_13008	1.30202	2.21279	0.988546	0.1722	0.616643	1.03275	0.511735	0.923607	--	Molecular Function: aspartic-type endopeptidase activity (GO:0004190);; Biological Process: proteolysis (GO:0006508);;	--	--	Posttranslational modification, protein turnover, chaperones	Xylanase inhibitor N-terminal;; Xylanase inhibitor C-terminal	Aspartyl protease family protein At5g10770 OS=Arabidopsis thaliana OX=3702 GN=At5g10770 PE=2 SV=1	Posttranslational modification, protein turnover, chaperones	PREDICTED: basic 7S globulin 2-like [Brassica oleracea var. oleracea]
Bol__new_13013	58.0795	57.7929	42.9588	10.2913	30.0467	39.4383	25.7936	43.0882	--	Molecular Function: aspartic-type endopeptidase activity (GO:0004190);; Biological Process: proteolysis (GO:0006508);;	--	--	Posttranslational modification, protein turnover, chaperones	Xylanase inhibitor C-terminal;; Xylanase inhibitor N-terminal	--	Posttranslational modification, protein turnover, chaperones	basic 7S globulin 2-like [Brassica napus]
Bol__new_13028	7.28941	3.97222	2.11761	2.90465	20.9746	4.951	6.15528	2.71385	--	Cellular Component: integral component of membrane (GO:0016021);;	--	--	--	--	--	Function unknown	putative transmembrane protein At3g54730 isoform X1 [Brassica napus]
Bol__new_13030	4.86223	9.44331	6.68489	4.54938	2.9884	8.87505	5.27648	5.82227	Amino acid transport and metabolism	Cellular Component: nucleus (GO:0005634);; Biological Process: arginine catabolic process (GO:0006527);; Biological Process: response to oxidative stress (GO:0006979);; Biological Process: spermidine biosynthetic process (GO:0008295);; Molecular Function: arginine decarboxylase activity (GO:0008792);; Biological Process: response to cold (GO:0009409);; Biological Process: response to wounding (GO…	--	--	--	Pyridoxal-dependent decarboxylase, pyridoxal binding domain	Arginine decarboxylase 2 OS=Arabidopsis thaliana OX=3702 GN=ADC2 PE=1 SV=1	Amino acid transport and metabolism	arginine decarboxylase 2-like [Brassica napus]
Bol__new_13065	8.33493	17.3639	15.2137	20.4828	5.75129	20.477	11.1581	33.525	--	Molecular Function: protein serine/threonine kinase activity (GO:0004674);; Molecular Function: ATP binding (GO:0005524);; Biological Process: protein phosphorylation (GO:0006468);; Cellular Component: integral component of membrane (GO:0016021);; Molecular Function: carbohydrate binding (GO:0030246);;	--	--	--	Legume lectin domain	L-type lectin-domain containing receptor kinase IV.1 OS=Arabidopsis thaliana OX=3702 GN=LECRK41 PE=2 SV=1	Signal transduction mechanisms	PREDICTED: L-type lectin-domain containing receptor kinase IV.4-like [Brassica oleracea var. oleracea]
Bol__new_13076	4.58612	3.58234	3.57998	2.25057	5.07564	3.10945	3.51017	2.27122	--	--	--	--	--	--	1,4-dihydroxy-2-naphthoyl-CoA synthase, peroxisomal OS=Arabidopsis thaliana OX=3702 GN=MENB PE=1 SV=2	Function unknown	protein TIME FOR COFFEE-like isoform X2 [Brassica napus]
Bol__new_13077	9.64708	9.70655	11.72	11.8694	5.49961	8.59851	4.03356	12.3427	--	--	--	--	--	--	--	--	BnaA09g12330D [Brassica napus]
Bol__new_13088	2.78047	4.08092	4.43619	5.76196	2.51829	3.70448	2.99251	7.03591	Cell motility;; Extracellular structures	Molecular Function: protein serine/threonine kinase activity (GO:0004674);; Molecular Function: ATP binding (GO:0005524);; Biological Process: protein phosphorylation (GO:0006468);; Cellular Component: integral component of membrane (GO:0016021);; Molecular Function: carbohydrate binding (GO:0030246);;	K04733|0|bna:106442209|K04733 interleukin-1 receptor-associated kinase 4 [EC:2.7.11.1] | (RefSeq) L-type lectin-domain containing receptor kinase IV.4-like	--	--	Protein kinase domain;; Protein tyrosine kinase;; Legume lectin domain	L-type lectin-domain containing receptor kinase IV.4 OS=Arabidopsis thaliana OX=3702 GN=LECRK44 PE=3 SV=1	Signal transduction mechanisms	PREDICTED: L-type lectin-domain containing receptor kinase IV.4-like [Brassica oleracea var. oleracea]
Bol__new_13098	8.96112	21.2186	18.0005	25.27	21.2647	35.3046	24.3576	13.7709	Secondary metabolites biosynthesis, transport and catabolism	Molecular Function: iron ion binding (GO:0005506);; Molecular Function: dioxygenase activity (GO:0051213);; Biological Process: oxidation-reduction process (GO:0055114);;	--	--	Secondary metabolites biosynthesis, transport and catabolism;; General function prediction only	2OG-Fe(II) oxygenase superfamily;; non-haem dioxygenase in morphine synthesis N-terminal	2-oxoglutarate-dependent dioxygenase AOP2 OS=Arabidopsis thaliana OX=3702 GN=AOP2 PE=2 SV=1	Function unknown	2-oxoglutarate-dependent dioxygenase [Brassica oleracea]
Bol__new_13118	0.729303	2.67794	1.80937	3.1982	8.26588	2.47018	2.81272	2.3232	Carbohydrate transport and metabolism	Cellular Component: extracellular region (GO:0005576);; Molecular Function: pectate lyase activity (GO:0030570);; Biological Process: pectin catabolic process (GO:0045490);; Molecular Function: metal ion binding (GO:0046872);;	K01728|0|brp:103836991|K01728 pectate lyase [EC:4.2.2.2] | (RefSeq) putative pectate lyase 11	Pentose and glucuronate interconversions (ko00040)	--	Pectate lyase;; Right handed beta helix region	Putative pectate lyase 11 OS=Arabidopsis thaliana OX=3702 GN=At3g27400 PE=3 SV=2	Carbohydrate transport and metabolism	PREDICTED: putative pectate lyase 11 [Brassica rapa]
Bol__new_13145	321.382	415.872	447.585	330.763	157.051	398.204	290.332	452.349	Amino acid transport and metabolism	Cellular Component: nucleus (GO:0005634);; Biological Process: arginine catabolic process (GO:0006527);; Biological Process: response to oxidative stress (GO:0006979);; Biological Process: spermidine biosynthetic process (GO:0008295);; Molecular Function: arginine decarboxylase activity (GO:0008792);; Biological Process: response to cold (GO:0009409);; Biological Process: response to wounding (GO…	K01583|0|bna:106371271|K01583 arginine decarboxylase [EC:4.1.1.19] | (RefSeq) arginine decarboxylase 2	Arginine and proline metabolism (ko00330)	--	Pyridoxal-dependent decarboxylase, pyridoxal binding domain	Arginine decarboxylase 2 OS=Arabidopsis thaliana OX=3702 GN=ADC2 PE=1 SV=1	Amino acid transport and metabolism	arginine decarboxylase 2 [Brassica napus]
Bol__new_13157	0.444481	0.718062	0.482805	0.434732	0.183924	0.974139	0.460778	0.406966	--	Molecular Function: ionotropic glutamate receptor activity (GO:0004970);; Biological Process: ion transport (GO:0006811);; Cellular Component: integral component of membrane (GO:0016021);; Biological Process: ionotropic glutamate receptor signaling pathway (GO:0035235);;	K05387|0|bna:106428179|K05387 glutamate receptor, ionotropic, plant | (RefSeq) glutamate receptor 1.2-like	--	Inorganic ion transport and metabolism;; Amino acid transport and metabolism;; Signal transduction mechanisms	Receptor family ligand binding region;; Ligated ion channel L-glutamate- and glycine-binding site;; Bacterial extracellular solute-binding proteins, family 3;; Periplasmic binding protein	Glutamate receptor 1.3 OS=Arabidopsis thaliana OX=3702 GN=GLR1.3 PE=2 SV=1	Function unknown	PREDICTED: glutamate receptor 1.2-like [Brassica oleracea var. oleracea]
Bol__new_13163	4.38839	8.20319	9.54847	7.46137	1.48617	9.12701	3.23798	9.44391	Amino acid transport and metabolism;; Signal transduction mechanisms	Molecular Function: ionotropic glutamate receptor activity (GO:0004970);; Biological Process: ion transport (GO:0006811);; Cellular Component: integral component of membrane (GO:0016021);; Biological Process: ionotropic glutamate receptor signaling pathway (GO:0035235);;	K05387|0|bna:106428178|K05387 glutamate receptor, ionotropic, plant | (RefSeq) glutamate receptor 1.2-like	--	Inorganic ion transport and metabolism;; Amino acid transport and metabolism;; Signal transduction mechanisms	Receptor family ligand binding region;; Ligand-gated ion channel;; Periplasmic binding protein;; Bacterial extracellular solute-binding proteins, family 3;; Ligated ion channel L-glutamate- and glycine-binding site	Glutamate receptor 1.2 OS=Arabidopsis thaliana OX=3702 GN=GLR1.2 PE=2 SV=1	Function unknown	PREDICTED: glutamate receptor 1.2-like [Brassica oleracea var. oleracea]
Bol__new_13183	13.4835	24.7754	30.4253	34.0742	8.37188	22.4765	12.3408	26.5981	--	--	--	--	--	--	--	Function unknown	PREDICTED: bone sialoprotein 2-like [Brassica rapa]
Bol__new_13262	4.04696	3.67634	4.57882	6.45463	3.21991	4.34668	3.28089	5.897	--	Molecular Function: 1-phosphatidylinositol 4-kinase activity (GO:0004430);; Molecular Function: ATP binding (GO:0005524);; Cellular Component: nucleus (GO:0005634);; Cellular Component: peroxisome (GO:0005777);; Cellular Component: cytosol (GO:0005829);; Cellular Component: chloroplast (GO:0009507);; Biological Process: response to abscisic acid (GO:0009737);; Biological Process: regulation of fl…	--	--	Signal transduction mechanisms	Phosphatidylinositol 3- and 4-kinase	Phosphatidylinositol 4-kinase gamma 3 OS=Arabidopsis thaliana OX=3702 GN=PI4KG3 PE=2 SV=1	Function unknown	PREDICTED: phosphatidylinositol 4-kinase gamma 3-like [Brassica oleracea var. oleracea]
Bol__new_13263	1.24209	1.60469	2.14444	2.78847	0.745781	1.60359	1.47639	2.56172	--	Cellular Component: nucleus (GO:0005634);; Cellular Component: peroxisome (GO:0005777);; Cellular Component: cytosol (GO:0005829);; Cellular Component: chloroplast (GO:0009507);; Biological Process: response to abscisic acid (GO:0009737);; Biological Process: regulation of flower development (GO:0009909);; Molecular Function: kinase activity (GO:0016301);; Biological Process: phosphorylation (GO:…	--	--	Signal transduction mechanisms	Phosphatidylinositol 3- and 4-kinase;; Ubiquitin family	Phosphatidylinositol 4-kinase gamma 3 OS=Arabidopsis thaliana OX=3702 GN=PI4KG3 PE=2 SV=1	Function unknown	PREDICTED: phosphatidylinositol 4-kinase gamma 3-like [Brassica oleracea var. oleracea]
Bol__new_13264	1.15311	2.29236	2.39797	2.24947	0.448935	2.11866	1.67944	3.05248	--	Molecular Function: 1-phosphatidylinositol 4-kinase activity (GO:0004430);; Molecular Function: ATP binding (GO:0005524);; Cellular Component: nucleus (GO:0005634);; Cellular Component: peroxisome (GO:0005777);; Cellular Component: cytosol (GO:0005829);; Cellular Component: chloroplast (GO:0009507);; Biological Process: response to abscisic acid (GO:0009737);; Biological Process: regulation of fl…	--	--	Posttranslational modification, protein turnover, chaperones;; General function prediction only	Ubiquitin family	Phosphatidylinositol 4-kinase gamma 3 OS=Arabidopsis thaliana OX=3702 GN=PI4KG3 PE=2 SV=1	Function unknown	phosphatidylinositol 4-kinase gamma 3 [Brassica napus]
Bol__new_13298	56.8862	55.6615	67.6497	52.5059	36.581	55.4613	48.2068	60.5066	--	Molecular Function: ATP binding (GO:0005524);; Cellular Component: nucleus (GO:0005634);; Biological Process: defense response (GO:0006952);; Cellular Component: integral component of membrane (GO:0016021);; Molecular Function: ADP binding (GO:0043531);;	--	--	--	Leucine Rich repeats (2 copies);; Leucine rich repeat;; NB-ARC domain;; Arabidopsis broad-spectrum mildew resistance protein RPW8	Probable disease resistance protein At5g66900 OS=Arabidopsis thaliana OX=3702 GN=At5g66900 PE=3 SV=1	Function unknown	probable disease resistance protein At5g66900 [Brassica napus]
Bol__new_13328	45.1235	53.423	56.3664	98.0888	131.633	44.3271	57.0427	46.0246	--	Cellular Component: extracellular region (GO:0005576);; Biological Process: pollen tube growth (GO:0009860);;	--	--	--	--	Protein CASPARIAN STRIP INTEGRITY FACTOR 2 OS=Arabidopsis thaliana OX=3702 GN=CIF2 PE=1 SV=1	Function unknown	protein CASPARIAN STRIP INTEGRITY FACTOR 2 isoform X2 [Brassica napus]
Bol__new_1344	4.60914	4.08647	3.25633	3.97417	7.48155	3.72527	4.78571	2.39288	--	Cellular Component: integral component of membrane (GO:0016021);;	--	--	--	--	--	Signal transduction mechanisms	BnaAnng27620D [Brassica napus]
Bol__new_13489	9.19943	4.06142	4.53827	5.52592	11.0437	4.89888	5.31237	3.86221	--	Biological Process: obsolete protein import into nucleus, docking (GO:0000059);; Molecular Function: GTP binding (GO:0005525);; Cellular Component: nuclear pore (GO:0005643);; Cellular Component: nucleoplasm (GO:0005654);; Cellular Component: cytosol (GO:0005829);; Biological Process: small GTPase mediated signal transduction (GO:0007264);; Molecular Function: Ran GTPase binding (GO:0008536);; Mo…	--	--	Function unknown	--	Protein TORNADO 1 OS=Arabidopsis thaliana OX=3702 GN=TRN1 PE=2 SV=1	Function unknown	PREDICTED: protein TORNADO 1-like, partial [Camelina sativa]
Bol__new_13534	2.40751	1.8391	2.19001	2.3729	0.764704	1.53098	1.64034	0.608139	--	--	--	--	--	--	--	--	ethylene responsive element binding factor -related [Brassica oleracea]
Bol__new_13536	2.00023	1.00524	1.18503	1.63463	3.92727	1.15523	1.55722	0.917911	--	Molecular Function: DNA binding (GO:0003677);; Cellular Component: integral component of membrane (GO:0016021);; Molecular Function: protein dimerization activity (GO:0046983);;	--	--	Replication, recombination and repair	hAT family C-terminal dimerisation region;; Domain of unknown function (DUF4413)	Zinc finger BED domain-containing protein DAYSLEEPER OS=Arabidopsis thaliana OX=3702 GN=HAT PE=1 SV=1	Function unknown	BnaA05g13530D [Brassica napus]
Bol__new_13604	10.2109	5.15718	7.88992	8.74952	13.1278	7.77603	6.8664	4.70864	--	Molecular Function: catalytic activity (GO:0003824);; Biological Process: aromatic amino acid family metabolic process (GO:0009072);; Biological Process: aromatic compound catabolic process (GO:0019439);; Biological Process: carboxylic acid catabolic process (GO:0046395);; Biological Process: organic cyclic compound catabolic process (GO:1901361);;	K01555|3.32112e-09|brp:103872031|K01555 fumarylacetoacetase [EC:3.7.1.2] | (RefSeq) fumarylacetoacetase	Tyrosine metabolism (ko00350)	Carbohydrate transport and metabolism	--	Fumarylacetoacetase OS=Arabidopsis thaliana OX=3702 GN=FAH PE=1 SV=1	Secondary metabolites biosynthesis, transport and catabolism	BnaC02g31230D [Brassica napus]
Bol__new_13628	0.375795	0.370679	0.24507	0.550642	1.07201	0.152546	0.260513	0.509199	Inorganic ion transport and metabolism	Molecular Function: nucleotide binding (GO:0000166);; Molecular Function: magnesium ion binding (GO:0000287);; Cellular Component: integral component of plasma membrane (GO:0005887);; Molecular Function: hydrogen-exporting ATPase activity, phosphorylative mechanism (GO:0008553);; Cellular Component: plasmodesma (GO:0009506);; Biological Process: ATP hydrolysis coupled proton transport (GO:0015991…	K01535|3.84007e-22|bna:106408244|K01535 H+-transporting ATPase [EC:3.6.3.6] | (RefSeq) ATPase 3, plasma membrane-type-like	Oxidative phosphorylation (ko00190)	Inorganic ion transport and metabolism	--	ATPase 3, plasma membrane-type OS=Arabidopsis thaliana OX=3702 GN=AHA3 PE=1 SV=2	Inorganic ion transport and metabolism	BnaC09g22240D [Brassica napus]
Bol__new_13682	2.46911	1.63378	1.19854	2.5268	5.79223	1.49907	1.24019	1.30007	--	--	--	--	--	--	--	--	--
Bol__new_13701	2.87399	1.91334	1.06997	2.36334	0.256824	1.14235	1.15158	0.380165	--	Molecular Function: DNA binding (GO:0003677);;	--	--	Replication, recombination and repair	Domain of unknown function (DUF4413);; hAT family C-terminal dimerisation region	Zinc finger BED domain-containing protein RICESLEEPER 2 OS=Oryza sativa subsp. japonica OX=39947 GN=Os03g0733400 PE=2 SV=1	Function unknown	zinc finger BED domain-containing protein RICESLEEPER 2-like [Brassica napus]
Bol__new_1372	11.9135	8.50745	7.99205	12.5413	29.2288	12.8746	14.8756	8.91153	--	Biological Process: vasculature development (GO:0001944);; Cellular Component: extracellular space (GO:0005615);; Cellular Component: mitochondrion (GO:0005739);; Biological Process: procambium histogenesis (GO:0010067);; Biological Process: xylem development (GO:0010089);; Cellular Component: integral component of membrane (GO:0016021);; Molecular Function: receptor serine/threonine kinase bindi…	--	--	--	--	CLAVATA3/ESR (CLE)-related protein 41 OS=Arabidopsis thaliana OX=3702 GN=CLE41 PE=1 SV=1	--	BnaC03g44760D [Brassica napus]
Bol__new_13762	5.51661	2.85873	4.01659	3.74783	5.853	1.74044	3.29572	2.46359	Carbohydrate transport and metabolism	Molecular Function: mannose-6-phosphate isomerase activity (GO:0004476);; Biological Process: carbohydrate metabolic process (GO:0005975);; Molecular Function: zinc ion binding (GO:0008270);; Biological Process: GDP-mannose biosynthetic process (GO:0009298);;	K01809|1.02501e-46|eus:EUTSA_v10020776mg|K01809 mannose-6-phosphate isomerase [EC:5.3.1.8] | (RefSeq) hypothetical protein	Fructose and mannose metabolism (ko00051);; Amino sugar and nucleotide sugar metabolism (ko00520)	Carbohydrate transport and metabolism	--	Mannose-6-phosphate isomerase 1 OS=Arabidopsis thaliana OX=3702 GN=PMI1 PE=1 SV=1	Carbohydrate transport and metabolism	BnaA09g40630D [Brassica napus]
Bol__new_13763	1.75547	1.39678	1.86202	1.73508	3.11994	1.39248	2.06273	0.981787	--	Cellular Component: integral component of membrane (GO:0016021);;	--	--	Lipid transport and metabolism;; General function prediction only	--	ABC transporter A family member 7 OS=Arabidopsis thaliana OX=3702 GN=ABCA7 PE=3 SV=2	Defense mechanisms	BnaC09g24110D [Brassica napus]
Bol__new_1378	1.80414	0.905811	0.883615	0.710894	1.8406	1.17264	1.18205	0.608328	Transcription	Cellular Component: integral component of membrane (GO:0016021);;	--	--	General function prediction only	Leucine rich repeat;; Leucine Rich repeats (2 copies);; Leucine Rich Repeat;; Leucine Rich repeat;; Leucine rich repeat N-terminal domain	Receptor-like protein 12 OS=Arabidopsis thaliana OX=3702 GN=RLP12 PE=2 SV=2	Function unknown	PREDICTED: receptor-like protein 12 [Brassica oleracea var. oleracea]
Bol__new_13812	1.5662	1.49707	1.6607	1.79085	4.70554	1.57772	1.28047	0.597111	Signal transduction mechanisms	Molecular Function: nucleotide binding (GO:0000166);; Molecular Function: calmodulin-dependent protein kinase activity (GO:0004683);; Molecular Function: calmodulin binding (GO:0005516);; Cellular Component: nucleus (GO:0005634);; Cellular Component: cytoplasm (GO:0005737);; Cellular Component: plasma membrane (GO:0005886);; Biological Process: abscisic acid-activated signaling pathway (GO:000973…	K13412|2.65166e-64|thj:104799135|K13412 calcium-dependent protein kinase [EC:2.7.11.1] | (RefSeq) calcium-dependent protein kinase 34	Plant-pathogen interaction (ko04626)	Signal transduction mechanisms	Protein kinase domain;; Protein tyrosine kinase	Calcium-dependent protein kinase 17 OS=Arabidopsis thaliana OX=3702 GN=CPK17 PE=2 SV=1	Signal transduction mechanisms	calcium-dependent protein kinase 17 isoform X3 [Eutrema salsugineum]
Bol__new_13840	2.38917	0.34048	0.366714	0.14153	0.0112957	0	0.788852	0	--	--	--	--	General function prediction only	zinc-binding in reverse transcriptase	Telomerase reverse transcriptase OS=Arabidopsis thaliana OX=3702 GN=TERT PE=1 SV=1	Function unknown	uncharacterized protein LOC106421758 [Brassica napus]
Bol__new_13843	4.9368	3.24752	3.10662	4.0109	7.40493	4.05458	4.18505	2.1987	--	Cellular Component: THO complex (GO:0000347);; Molecular Function: protein binding (GO:0005515);; Biological Process: DNA-dependent DNA replication (GO:0006261);; Molecular Function: hydrolase activity (GO:0016787);; Biological Process: DNA duplex unwinding (GO:0032508);;	K02542|2.31081e-11|bna:106345194|K02542 DNA replication licensing factor MCM6 [EC:3.6.4.12] | (RefSeq) DNA replication licensing factor MCM6-like	DNA replication (ko03030)	Transcription	--	DNA replication licensing factor MCM6 OS=Oryza sativa subsp. japonica OX=39947 GN=Os05g0235800 PE=3 SV=1	--	hypothetical protein GSBNAPT00096228020_7N2 [Brassica napus]
Bol__new_1385	46.226	31.3345	26.4559	20.5165	22.2812	34.3022	22.5689	19.5501	--	--	--	--	--	--	--	--	--
Bol__new_13852	4.45817	3.35564	3.47286	3.06072	5.32371	3.4027	3.57278	1.64926	--	--	--	--	--	--	--	Function unknown	uncharacterized protein LOC106434147 [Brassica napus]
Bol__new_13870	0.430893	0.94361	0.772504	0.749205	0.391144	0.997481	0.932083	0.753887	--	--	--	--	General function prediction only	--	--	--	uncharacterized protein LOC111210920 [Brassica napus]
Bol__new_13877	9.51337	5.74729	4.96334	9.10113	17.1972	4.43	7.22775	4.81423	--	--	--	--	--	--	--	--	PREDICTED: uncharacterized protein LOC108870478 [Brassica rapa]
Bol__new_13918	14.5525	7.421	7.96876	6.66584	9.36297	5.31216	7.36237	3.87424	--	Biological Process: defense response (GO:0006952);; Biological Process: lignan biosynthetic process (GO:0009807);; Cellular Component: apoplast (GO:0048046);;	--	--	--	Dirigent-like protein	Dirigent protein 20 OS=Arabidopsis thaliana OX=3702 GN=DIR20 PE=2 SV=1	Function unknown	PREDICTED: dirigent protein 22-like isoform X1 [Brassica oleracea var. oleracea]
Bol__new_13937	2.16924	1.63238	2.59718	3.59814	1.73059	1.55881	1.15522	0.312223	--	--	--	--	General function prediction only	Retrotransposon gag protein	--	--	uncharacterized protein LOC111201367 [Brassica napus]
Bol__new_13938	2.81294	2.04197	1.78772	2.52396	4.3991	1.62385	2.39379	1.4515	--	Cellular Component: mitochondrion (GO:0005739);;	--	--	General function prediction only	--	Pentatricopeptide repeat-containing protein At3g25210, mitochondrial OS=Arabidopsis thaliana OX=3702 GN=At3g25210 PE=2 SV=1	Function unknown	PREDICTED: pentatricopeptide repeat-containing protein At3g25210, mitochondrial [Brassica rapa]
Bol__new_14003	2.56588	4.43512	3.47643	4.38406	1.23194	2.9921	3.08882	3.71848	--	--	--	--	--	--	--	--	uncharacterized protein LOC111214261 [Brassica napus]
Bol__new_14010	2.40865	1.40288	0.796088	0.824574	2.40006	1.32447	1.19816	0.295999	--	--	--	--	--	--	Zinc finger CCCH domain-containing protein 48 OS=Arabidopsis thaliana OX=3702 GN=ZFWD1 PE=2 SV=1	--	uncharacterized protein LOC112088915 [Eutrema salsugineum]
Bol__new_14040	3.69758	3.27365	5.7769	1.80051	1.47661	4.25925	2.13864	2.77066	--	--	--	--	--	--	--	--	BnaC01g37660D [Brassica napus]
Bol__new_14055	3.259	2.31949	2.16213	1.85265	4.57736	2.03034	2.44651	1.07352	--	--	--	--	--	--	--	--	BnaC09g28880D [Brassica napus]
Bol__new_14116	8.59519	5.73008	5.10358	5.59706	12.1331	5.61951	5.93985	4.40433	--	Biological Process: telomere maintenance (GO:0000723);; Molecular Function: DNA helicase activity (GO:0003678);; Biological Process: DNA repair (GO:0006281);; Biological Process: DNA duplex unwinding (GO:0032508);;	--	--	Cell cycle control, cell division, chromosome partitioning	Helitron helicase-like domain at N-terminus	--	Replication, recombination and repair	PREDICTED: uncharacterized protein LOC108836725, partial [Raphanus sativus]
Bol__new_14121	107.769	116.45	46.8563	9.76485	7.9474	45.6033	71.3705	62.1795	--	Biological Process: response to auxin (GO:0009733);;	K14488|1.31819e-47|bna:106416522|K14488 SAUR family protein | (RefSeq) auxin-responsive protein SAUR32-like	Plant hormone signal transduction (ko04075)	--	Auxin responsive protein	Auxin-responsive protein SAUR32 OS=Arabidopsis thaliana OX=3702 GN=SAUR32 PE=2 SV=1	Function unknown	PREDICTED: auxin-responsive protein SAUR32 [Brassica oleracea var. oleracea]
Bol__new_14137	0.227182	0.654947	0.47712	0.342318	0.197295	0.720488	0.277542	0.951081	--	--	--	--	--	MULE transposase domain;; MuDR family transposase;; Transposase, Mutator family;; SWIM zinc finger	--	--	uncharacterized protein LOC106429427 [Brassica napus]
Bol__new_14183	4.76953	3.03549	3.33634	3.72301	10.8611	4.37077	3.86253	2.27088	--	--	--	--	--	--	--	--	--
Bol__new_14189	1.25101	1.01826	1.19181	1.66814	2.71048	1.18727	1.33012	0.781648	Posttranslational modification, protein turnover, chaperones	Cellular Component: membrane (GO:0016020);;	--	--	Energy production and conversion	--	Hypersensitive-induced response protein 1 OS=Arabidopsis thaliana OX=3702 GN=HIR1 PE=1 SV=1	Posttranslational modification, protein turnover, chaperones	BnaC09g53100D, partial [Brassica napus]
Bol__new_14207	0.155412	0.393914	0.410983	0.927964	0.75683	0.603852	0.43441	0.567852	--	--	--	--	General function prediction only	gag-polypeptide of LTR copia-type;; GAG-pre-integrase domain	Retrovirus-related Pol polyprotein from transposon RE1 OS=Arabidopsis thaliana OX=3702 GN=RE1 PE=2 SV=1	Replication, recombination and repair	uncharacterized protein LOC106355764 isoform X1 [Brassica napus]
Bol__new_1422	9.80785	6.68153	5.07655	2.48577	9.08457	4.93427	4.23691	3.29689	--	--	--	--	--	Lateral organ boundaries (LOB) domain	LOB domain-containing protein 39 OS=Arabidopsis thaliana OX=3702 GN=LBD39 PE=2 SV=1	Function unknown	LOB domain-containing protein 39-like [Brassica napus]
Bol__new_14248	2.30713	2.60566	2.45598	5.50568	2.3756	2.53333	2.6752	5.95781	--	Molecular Function: transcription factor activity, sequence-specific DNA binding (GO:0003700);; Cellular Component: nucleus (GO:0005634);; Biological Process: regulation of transcription, DNA-templated (GO:0006355);; Molecular Function: zinc ion binding (GO:0008270);; Biological Process: response to cold (GO:0009409);; Biological Process: pollen development (GO:0009555);;	--	--	--	B-box zinc finger	B-box domain protein 31 OS=Arabidopsis thaliana OX=3702 GN=MIP1B PE=2 SV=1	Function unknown	B-box zinc finger protein 32 [Brassica napus]
Bol__new_14273	3.73271	2.48553	2.62126	3.14187	4.46937	2.59472	2.32341	1.4363	--	Cellular Component: nucleus (GO:0005634);; Cellular Component: cytosol (GO:0005829);; Cellular Component: plasma membrane (GO:0005886);; Biological Process: ubiquitin-dependent protein catabolic process (GO:0006511);; Cellular Component: proteasome regulatory particle, lid subcomplex (GO:0008541);; Cellular Component: plasmodesma (GO:0009506);; Biological Process: embryo development ending in see…	K03033|3.86823e-81|ath:AT1G75990|K03033 26S proteasome regulatory subunit N3 | (RefSeq) PAM domain (PCI/PINT associated module) protein	Proteasome (ko03050)	Posttranslational modification, protein turnover, chaperones	--	26S proteasome non-ATPase regulatory subunit 3 homolog B OS=Arabidopsis thaliana OX=3702 GN=RPN3B PE=1 SV=2	Posttranslational modification, protein turnover, chaperones	hypothetical protein AXX17_AT1G70440 [Arabidopsis thaliana]
Bol__new_14284	1.00454	1.4754	1.18972	1.16171	0.421075	1.53409	0.670293	1.27244	--	Molecular Function: DNA binding (GO:0003677);; Cellular Component: nucleus (GO:0005634);;	--	--	--	Protein of unknown function (DUF 659);; BED zinc finger	--	Function unknown	PREDICTED: uncharacterized protein LOC103849733 isoform X2 [Brassica rapa]
Bol__new_14302	6.40878	7.33136	7.6445	6.65037	3.95599	6.90005	6.21879	6.82554	--	Molecular Function: nucleic acid binding (GO:0003676);; Cellular Component: nucleus (GO:0005634);; Molecular Function: protein dimerization activity (GO:0046983);;	--	--	--	Protein of unknown function (DUF 659);; hAT family C-terminal dimerisation region	--	Function unknown	BnaC01g38100D [Brassica napus]
Bol__new_14312	9.53697	8.45794	9.93591	6.56013	4.28633	8.74669	6.59146	9.43838	--	--	--	--	General function prediction only	--	Retrovirus-related Pol polyprotein from transposon RE2 OS=Arabidopsis thaliana OX=3702 GN=RE2 PE=4 SV=1	Replication, recombination and repair	PREDICTED: uncharacterized protein LOC104743969 [Camelina sativa]
Bol__new_14314	1.41112	1.02244	1.65428	2.26225	2.31603	0.597119	0.874399	0.614156	--	Biological Process: proteolysis (GO:0006508);; Molecular Function: cysteine-type peptidase activity (GO:0008234);;	--	--	--	Ulp1 protease family, C-terminal catalytic domain;; Domain of unknown function (DUF1985);; SWIM zinc finger	--	Posttranslational modification, protein turnover, chaperones	uncharacterized protein LOC106404814 [Brassica napus]
Bol__new_14329	6.01435	4.93705	4.32428	7.46851	10.8198	4.77999	5.57983	3.8016	--	Cellular Component: integral component of membrane (GO:0016021);;	--	--	--	--	--	--	BnaC09g52730D [Brassica napus]
Bol__new_14341	2.65374	2.13199	1.82229	1.83013	4.88569	1.67731	1.51589	1.34872	--	--	--	--	--	--	--	--	--
Bol__new_14349	8.57274	7.13379	7.78945	11.2269	18.0681	6.94467	8.01776	5.78101	--	Cellular Component: extracellular region (GO:0005576);; Biological Process: embryo sac development (GO:0009553);;	--	--	--	--	Defensin-like protein 37 OS=Arabidopsis thaliana OX=3702 GN=EDA21 PE=3 SV=2	Posttranslational modification, protein turnover, chaperones	defensin-like protein 37 [Brassica napus]
Bol__new_14353	101.892	84.2739	86.046	42.2135	28.9031	74.5025	46.2241	67.6757	--	Molecular Function: phosphatidylinositol phospholipase C activity (GO:0004435);; Molecular Function: signal transducer activity (GO:0004871);; Cellular Component: cytosol (GO:0005829);; Cellular Component: plasma membrane (GO:0005886);; Biological Process: lipid catabolic process (GO:0016042);; Biological Process: intracellular signal transduction (GO:0035556);;	K05857|2.07068e-135|bna:106430929|K05857 phosphatidylinositol phospholipase C, delta [EC:3.1.4.11] | (RefSeq) phosphoinositide phospholipase C 4-like	Inositol phosphate metabolism (ko00562);; Phosphatidylinositol signaling system (ko04070);; AGE-RAGE signaling pathway in diabetic complications (ko04933)	Signal transduction mechanisms	Phosphatidylinositol-specific phospholipase C, X domain	Phosphoinositide phospholipase C 4 OS=Arabidopsis thaliana OX=3702 GN=PLC4 PE=2 SV=2	Function unknown	phosphoinositide phospholipase C 4-like [Brassica napus]
Bol__new_14360	7.28544	3.19465	3.75827	1.84391	8.41752	3.48594	5.65554	1.69789	Cell cycle control, cell division, chromosome partitioning;; Inorganic ion transport and metabolism;; Cell wall/membrane/envelope biogenesis	Molecular Function: copper ion binding (GO:0005507);; Biological Process: lignin biosynthetic process (GO:0009809);; Cellular Component: integral component of membrane (GO:0016021);; Molecular Function: oxidoreductase activity, oxidizing metal ions (GO:0016722);; Biological Process: lignin catabolic process (GO:0046274);; Cellular Component: apoplast (GO:0048046);; Molecular Function: hydroquinon…	K05909|0|bna:106404907|K05909 laccase [EC:1.10.3.2] | (RefSeq) laccase-16	--	Secondary metabolites biosynthesis, transport and catabolism	Multicopper oxidase;; Multicopper oxidase;; Multicopper oxidase	Laccase-16 OS=Arabidopsis thaliana OX=3702 GN=LAC16 PE=2 SV=2	Secondary metabolites biosynthesis, transport and catabolism	laccase-16 [Brassica napus]
Bol__new_14376	4.33663	5.17151	2.08272	1.73487	1.60395	6.54052	2.00524	1.43616	--	--	--	--	--	--	--	--	neurofilament medium polypeptide-like [Brassica napus]
Bol__new_14390	1.65503	1.5835	2.07928	2.29331	1.15504	1.56967	1.311	2.12779	--	Molecular Function: protein binding (GO:0005515);; Cellular Component: endoplasmic reticulum (GO:0005783);; Cellular Component: plasmodesma (GO:0009506);; Biological Process: intercellular transport (GO:0010496);; Biological Process: intracellular transport (GO:0046907);;	--	--	--	--	Protein At-4/1 OS=Arabidopsis thaliana OX=3702 GN=At4g26020 PE=1 SV=1	Function unknown	PREDICTED: uncharacterized protein LOC106297302 [Brassica oleracea var. oleracea]
Bol__new_14409	0.812087	0.980762	1.33605	1.87143	0.722139	1.20805	0.752559	2.6039	--	--	--	--	--	--	--	--	BnaCnng64380D [Brassica napus]
Bol__new_14424	14.4171	9.53264	7.96813	7.7129	20.3834	9.12551	10.101	7.26258	Cell cycle control, cell division, chromosome partitioning;; Inorganic ion transport and metabolism;; Cell wall/membrane/envelope biogenesis	Molecular Function: copper ion binding (GO:0005507);; Cellular Component: extracellular region (GO:0005576);; Cellular Component: cell wall (GO:0005618);; Molecular Function: L-ascorbate oxidase activity (GO:0008447);; Cellular Component: plasmodesma (GO:0009506);; Biological Process: oxidation-reduction process (GO:0055114);;	K00423|0|bna:106421363|K00423 L-ascorbate oxidase [EC:1.10.3.3] | (RefSeq) L-ascorbate oxidase-like	Ascorbate and aldarate metabolism (ko00053)	Secondary metabolites biosynthesis, transport and catabolism	Multicopper oxidase	L-ascorbate oxidase OS=Cucumis sativus OX=3659 PE=1 SV=1	Secondary metabolites biosynthesis, transport and catabolism	BnaCnng66150D, partial [Brassica napus]
Bol__new_14425	62.3905	72.9292	94.4041	75.4967	58.2874	74.085	105.013	46.5782	Nucleotide transport and metabolism	Molecular Function: xanthine dehydrogenase activity (GO:0004854);; Molecular Function: iron ion binding (GO:0005506);; Molecular Function: copper ion binding (GO:0005507);; Cellular Component: extracellular region (GO:0005576);; Cellular Component: cell wall (GO:0005618);; Cellular Component: cytosol (GO:0005829);; Molecular Function: primary amine oxidase activity (GO:0008131);; Molecular Functi…	K11817|0|bna:106376414|K11817 indole-3-acetaldehyde oxidase [EC:1.2.3.7] | (RefSeq) indole-3-acetaldehyde oxidase-like	Tryptophan metabolism (ko00380)	Nucleotide transport and metabolism	Molybdopterin-binding domain of aldehyde dehydrogenase;; FAD binding domain in molybdopterin dehydrogenase;; Aldehyde oxidase and xanthine dehydrogenase, a/b hammerhead domain;; CO dehydrogenase flavoprotein C-terminal domain;; [2Fe-2S] binding domain;; 2Fe-2S iron-sulfur cluster binding domain	Indole-3-acetaldehyde oxidase OS=Arabidopsis thaliana OX=3702 GN=AAO1 PE=1 SV=2	Nucleotide transport and metabolism	PREDICTED: indole-3-acetaldehyde oxidase [Brassica oleracea var. oleracea]
Bol__new_14432	1.62996	2.38762	2.08563	2.81647	1.65508	2.31998	2.48587	4.28276	Transcription	Biological Process: immune response-regulating signaling pathway (GO:0002764);; Molecular Function: protein serine/threonine kinase activity (GO:0004674);; Molecular Function: protein binding (GO:0005515);; Molecular Function: ATP binding (GO:0005524);; Cellular Component: plasma membrane (GO:0005886);; Biological Process: protein phosphorylation (GO:0006468);; Biological Process: transmembrane r…	K13428|0|bna:106407525|K13428 LRR receptor-like serine/threonine-protein kinase EFR [EC:2.7.11.1] | (RefSeq) LRR receptor-like serine/threonine-protein kinase EFR	Plant-pathogen interaction (ko04626)	--	Protein kinase domain;; Protein tyrosine kinase;; Leucine rich repeat;; Leucine Rich repeats (2 copies);; Leucine Rich Repeat;; Leucine rich repeat N-terminal domain;; Leucine Rich repeat	LRR receptor-like serine/threonine-protein kinase EFR OS=Arabidopsis thaliana OX=3702 GN=EFR PE=1 SV=1	Function unknown	LRR receptor-like serine/threonine-protein kinase EFR [Brassica napus]
Bol__new_14434	1.45348	1.39594	0.615635	1.37977	3.42067	1.18424	1.78097	0.717932	--	Molecular Function: nucleotide binding (GO:0000166);; Cellular Component: membrane (GO:0016020);;	--	--	--	--	--	--	uncharacterized protein LOC111214651 [Brassica napus]
Bol__new_14435	1.46794	0.752016	0.323984	0.441506	0.511987	1.27136	0.25986	1.48938	--	--	--	--	General function prediction only	--	--	Function unknown	uncharacterized protein LOC106373397 [Brassica napus]
Bol__new_14437	0.710539	0.278321	0.4852	0.258796	0.907622	0.293571	0.562518	0.18383	Carbohydrate transport and metabolism	Cellular Component: proteinaceous extracellular matrix (GO:0005578);; Molecular Function: xylan 1,4-beta-xylosidase activity (GO:0009044);; Cellular Component: plant-type cell wall (GO:0009505);; Molecular Function: oxidoreductase activity (GO:0016491);; Molecular Function: heme binding (GO:0020037);; Biological Process: arabinan catabolic process (GO:0031222);; Biological Process: xylan cataboli…	K15920|0|bna:106444071|K15920 beta-D-xylosidase 4 [EC:3.2.1.37] | (RefSeq) beta-D-xylosidase 3-like	Starch and sucrose metabolism (ko00500);; Amino sugar and nucleotide sugar metabolism (ko00520)	--	Glycosyl hydrolase family 3 C-terminal domain;; Glycosyl hydrolase family 3 N terminal domain;; Fibronectin type III-like domain	Beta-D-xylosidase 3 OS=Arabidopsis thaliana OX=3702 GN=BXL3 PE=1 SV=1	Carbohydrate transport and metabolism	beta-D-xylosidase 3-like [Brassica napus]
Bol__new_14438	182.434	45.2965	60.2381	61.5002	182.153	44.8771	75.1724	50.3957	--	Molecular Function: peroxidase activity (GO:0004601);; Cellular Component: extracellular region (GO:0005576);; Cellular Component: nucleus (GO:0005634);; Cellular Component: cytoplasm (GO:0005737);; Biological Process: response to oxidative stress (GO:0006979);; Molecular Function: heme binding (GO:0020037);; Biological Process: hydrogen peroxide catabolic process (GO:0042744);; Molecular Functio…	K00430|0|bna:106444070|K00430 peroxidase [EC:1.11.1.7] | (RefSeq) peroxidase N	Phenylpropanoid biosynthesis (ko00940)	--	Peroxidase	Peroxidase N OS=Armoracia rusticana OX=3704 GN=HRPN PE=2 SV=1	Carbohydrate transport and metabolism	peroxidase N [Brassica napus]
Bol__new_14440	1.8369	2.86986	2.7395	3.21373	1.22241	2.69418	2.74295	2.40756	--	--	--	--	--	--	PGR5-like protein 1A, chloroplastic OS=Arabidopsis thaliana OX=3702 GN=PGRL1A PE=1 SV=1	Function unknown	PREDICTED: LOW QUALITY PROTEIN: PGR5-like protein 1A, chloroplastic [Vigna angularis]
Bol__new_14462	4.49438	2.2069	2.34338	3.41013	0.406729	2.42778	2.23753	1.66468	--	Cellular Component: nucleus (GO:0005634);; Cellular Component: cytoplasm (GO:0005737);; Biological Process: response to nutrient (GO:0007584);; Biological Process: response to wounding (GO:0009611);; Biological Process: gravitropism (GO:0009630);; Biological Process: response to blue light (GO:0009637);; Biological Process: response to abscisic acid (GO:0009737);; Biological Process: pollen germi…	--	--	Intracellular trafficking, secretion, and vesicular transport	--	Type I inositol polyphosphate 5-phosphatase 13 OS=Arabidopsis thaliana OX=3702 GN=IP5P13 PE=1 SV=1	Signal transduction mechanisms	Endonuclease/exonuclease/phosphatase family protein [Arabidopsis thaliana]
Bol__new_14465	1.41327	0.444622	0.542949	0.304665	0.986899	0.442723	0.522718	0.438105	--	Biological Process: signal transduction (GO:0007165);; Molecular Function: ADP binding (GO:0043531);;	--	--	--	TIR domain;; TIR domain	Probable disease resistance protein RPP1 OS=Arabidopsis thaliana OX=3702 GN=RPP1 PE=2 SV=1	--	PREDICTED: putative disease resistance protein At4g11170 [Brassica oleracea var. oleracea]
Bol__new_14474	0.542311	0.689758	0.627807	1.53878	2.84242	0.836183	0.974802	0.826936	--	Molecular Function: ATP binding (GO:0005524);; Cellular Component: cytoplasm (GO:0005737);; Biological Process: signal transduction (GO:0007165);; Biological Process: multicellular organism development (GO:0007275);; Biological Process: response to red light (GO:0010114);; Biological Process: defense response to bacterium (GO:0042742);; Molecular Function: ADP binding (GO:0043531);;	--	--	--	Leucine Rich repeats (2 copies);; Leucine Rich Repeat	Disease resistance-like protein CSA1 OS=Arabidopsis thaliana OX=3702 GN=CSA1 PE=4 SV=1	Function unknown	PREDICTED: disease resistance-like protein CSA1 [Brassica oleracea var. oleracea]
Bol__new_14488	9.16192	9.11624	16.4692	2.81839	12.2598	9.33783	10.3287	3.39818	--	Cellular Component: nucleus (GO:0005634);; Biological Process: response to stress (GO:0006950);;	--	--	--	Late embryogenesis abundant protein	Late embryogenesis abundant protein At5g17165 OS=Arabidopsis thaliana OX=3702 GN=At5g17165 PE=3 SV=1	Function unknown	PREDICTED: uncharacterized protein LOC106316445 [Brassica oleracea var. oleracea]
Bol__new_14495	7.55355	9.45961	8.89689	10.7147	5.64725	7.05756	7.37277	9.85119	--	--	--	--	General function prediction only	Domain of unknown function (DUF4283);; Zinc knuckle	Putative ribonuclease H protein At1g65750 OS=Arabidopsis thaliana OX=3702 GN=At1g65750 PE=3 SV=1	Function unknown	PREDICTED: uncharacterized protein LOC103852532 [Brassica rapa]
Bol__new_14499	2.14338	1.08186	1.24532	1.77686	3.46792	1.36958	1.5401	1.06309	--	--	--	--	--	--	--	--	BnaC09g41600D [Brassica napus]
Bol__new_1451	0.519477	1.52875	1.57166	1.19967	0.539033	2.00589	0.842329	1.6993	Transcription	Molecular Function: protein serine/threonine kinase activity (GO:0004674);; Molecular Function: ATP binding (GO:0005524);; Cellular Component: plasma membrane (GO:0005886);; Biological Process: protein phosphorylation (GO:0006468);; Biological Process: transmembrane receptor protein tyrosine kinase signaling pathway (GO:0007169);; Cellular Component: integral component of membrane (GO:0016021);;	--	--	--	Protein kinase domain;; Protein tyrosine kinase;; Leucine rich repeat;; Leucine Rich repeats (2 copies);; Leucine Rich Repeat;; Leucine rich repeat N-terminal domain;; Leucine Rich repeats (2 copies);; Leucine rich repeat;; Leucine Rich Repeat	Probable LRR receptor-like serine/threonine-protein kinase At3g47570 OS=Arabidopsis thaliana OX=3702 GN=At3g47570 PE=2 SV=1	Function unknown	BnaC03g74420D [Brassica napus]
Bol__new_14531	6.38641	12.1358	13.9681	17.6635	5.21384	13.4677	23.1888	7.40348	--	--	--	--	--	--	--	--	PREDICTED: S-type anion channel SLAH4-like isoform X1 [Brassica oleracea var. oleracea]
Bol__new_14544	51.1929	37.8308	37.4888	62.8939	37.8355	46.1445	34.007	58.8341	--	Molecular Function: kinase activity (GO:0016301);; Biological Process: phosphorylation (GO:0016310);; Cellular Component: intracellular part (GO:0044424);;	K08829|1.80697e-09|bna:106419727|K08829 male germ cell-associated kinase [EC:2.7.11.22] | (RefSeq) cyclin-dependent kinase F-4-like	--	--	--	Cyclin-dependent kinase F-4 OS=Oryza sativa subsp. japonica OX=39947 GN=CDKF-4 PE=2 SV=1	Signal transduction mechanisms	cyclin-dependent kinase F-4-like isoform X1 [Brassica napus]
Bol__new_14593	23.2914	21.0756	26.5591	27.8319	23.5887	24.418	22.0143	35.7593	--	Biological Process: negative regulation of transcription from RNA polymerase II promoter (GO:0000122);; Molecular Function: core promoter sequence-specific DNA binding (GO:0001046);; Molecular Function: transcription factor activity, sequence-specific DNA binding (GO:0003700);; Cellular Component: nucleus (GO:0005634);; Biological Process: atrichoblast differentiation (GO:0010055);; Biological Pr…	--	--	--	WRKY DNA -binding domain	Probable WRKY transcription factor 75 OS=Arabidopsis thaliana OX=3702 GN=WRKY75 PE=2 SV=1	Transcription	WRKY transcription factor [Brassica oleracea var. capitata]
Bol__new_146	1.42282	1.05471	0.884185	1.62013	3.72076	1.69829	1.53362	1.08371	--	--	--	--	--	--	--	--	PREDICTED: uncharacterized protein LOC106293312 isoform X2 [Brassica oleracea var. oleracea]
Bol__new_1461	0.794894	1.09111	1.39949	1.01522	0.615614	1.39321	0.982796	0.829399	--	--	--	--	--	--	--	--	BnaC08g10840D [Brassica napus]
Bol__new_14613	0.43916	0.981606	0.902969	1.32068	0.966218	0.945934	1.05282	0.409848	Transcription	Cellular Component: extracellular region (GO:0005576);; Biological Process: defense response (GO:0006952);; Biological Process: signal transduction (GO:0007165);; Cellular Component: integral component of membrane (GO:0016021);; Molecular Function: kinase activity (GO:0016301);; Biological Process: phosphorylation (GO:0016310);;	--	--	General function prediction only	Leucine rich repeat;; Leucine Rich repeats (2 copies);; Leucine Rich Repeat;; Leucine rich repeat N-terminal domain;; Leucine Rich repeat	Receptor-like protein 19 OS=Arabidopsis thaliana OX=3702 GN=RLP19 PE=2 SV=1	Function unknown	LEPR3 [Brassica rapa]
Bol__new_14614	19.1389	25.8317	46.1048	23.9272	26.0715	37.9299	26.4212	40.228	--	--	--	--	--	--	--	--	--
Bol__new_1463	4.1637	3.27462	4.08105	3.41705	2.32452	5.21104	3.7906	4.43595	General function prediction only	Biological Process: defense response (GO:0006952);; Molecular Function: ADP binding (GO:0043531);;	--	--	Signal transduction mechanisms	NB-ARC domain;; NB-ARC domain;; AAA domain	Probable disease resistance protein At1g59620 OS=Arabidopsis thaliana OX=3702 GN=At1g59620 PE=2 SV=3	Function unknown	PREDICTED: probable disease resistance protein At1g59620 [Brassica oleracea var. oleracea]
Bol__new_14650	0.813661	2.10136	2.71852	2.27804	0.878956	1.81268	1.37404	2.79387	--	Molecular Function: aspartic-type endopeptidase activity (GO:0004190);; Biological Process: proteolysis (GO:0006508);;	--	--	--	--	--	Posttranslational modification, protein turnover, chaperones	aspartyl protease family protein At5g10770-like [Brassica napus]
Bol__new_14654	8.74406	8.69175	8.34044	4.30404	3.37254	6.64635	5.31224	6.8639	--	Molecular Function: aspartic-type endopeptidase activity (GO:0004190);; Biological Process: proteolysis (GO:0006508);;	--	--	Posttranslational modification, protein turnover, chaperones	Xylanase inhibitor N-terminal;; Eukaryotic aspartyl protease;; Xylanase inhibitor C-terminal	Aspartyl protease family protein At5g10770 OS=Arabidopsis thaliana OX=3702 GN=At5g10770 PE=2 SV=1	Posttranslational modification, protein turnover, chaperones	aspartyl protease family protein At5g10770-like isoform X1 [Brassica napus]
Bol__new_14656	17.3614	22.4801	27.3493	17.8491	6.05855	28.0994	14.3045	31.1087	Cell wall/membrane/envelope biogenesis;; Cell cycle control, cell division, chromosome partitioning;; Signal transduction mechanisms	Molecular Function: ATP binding (GO:0005524);; Cellular Component: plasma membrane (GO:0005886);; Biological Process: response to salt stress (GO:0009651);; Molecular Function: ATPase activity (GO:0016887);;	--	--	Posttranslational modification, protein turnover, chaperones	Domain associated at C-terminal with AAA;; ATPase family associated with various cellular activities (AAA);; Holliday junction DNA helicase ruvB N-terminus	AAA-ATPase At3g28600 OS=Arabidopsis thaliana OX=3702 GN=At3g28600 PE=2 SV=1	Posttranslational modification, protein turnover, chaperones	AAA-ATPase At3g28600-like [Brassica napus]
Bol__new_14657	29.2486	41.3568	45.7942	33.6611	16.0346	46.0579	30.3894	60.2135	Cell wall/membrane/envelope biogenesis;; Cell cycle control, cell division, chromosome partitioning;; Signal transduction mechanisms	Molecular Function: ATP binding (GO:0005524);; Cellular Component: plasma membrane (GO:0005886);; Biological Process: response to salt stress (GO:0009651);; Molecular Function: ATPase activity (GO:0016887);;	--	--	Posttranslational modification, protein turnover, chaperones	ATPase family associated with various cellular activities (AAA);; Domain associated at C-terminal with AAA;; Holliday junction DNA helicase ruvB N-terminus;; AAA domain (dynein-related subfamily)	AAA-ATPase At3g28600 OS=Arabidopsis thaliana OX=3702 GN=At3g28600 PE=2 SV=1	Posttranslational modification, protein turnover, chaperones	AAA-ATPase At3g28600-like [Brassica napus]
Bol__new_14660	0.166812	0.595521	0.402278	0.555247	0.214107	0.911761	0.143805	0.886998	--	--	--	--	--	SWIM zinc finger	--	--	uncharacterized protein LOC106429427 [Brassica napus]
Bol__new_14668	1.01537	0.894021	1.31782	1.21947	2.22959	0.972759	1.04738	0.631018	--	--	--	--	--	--	--	--	--
Bol__new_14669	1.07121	1.41803	0.883828	1.97044	4.11602	1.72664	1.84123	0.983381	--	Cellular Component: endosome (GO:0005768);; Cellular Component: endoplasmic reticulum (GO:0005783);; Cellular Component: trans-Golgi network (GO:0005802);; Cellular Component: cytosol (GO:0005829);; Cellular Component: chloroplast (GO:0009507);; Cellular Component: integral component of membrane (GO:0016021);; Biological Process: vesicle-mediated transport (GO:0016192);;	K20359|5.44746e-40|aly:ARALYDRAFT_482846|K20359 PRA1 family protein 1 | (RefSeq) prenylated rab acceptor family protein	--	Intracellular trafficking, secretion, and vesicular transport	--	PRA1 family protein B4 OS=Arabidopsis thaliana OX=3702 GN=PRA1B4 PE=1 SV=1	Intracellular trafficking, secretion, and vesicular transport	PRA1 family protein B4 [Arabidopsis lyrata subsp. lyrata]
Bol__new_14676	0.972689	0.968835	1.47906	1.84557	0.421514	0.964971	0.895301	1.1985	--	Molecular Function: protein binding (GO:0005515);; Biological Process: transcription from RNA polymerase II promoter (GO:0006366);; Biological Process: response to oxidative stress (GO:0006979);; Biological Process: positive regulation of cell proliferation (GO:0008284);; Biological Process: response to abscisic acid (GO:0009737);; Biological Process: regulation of auxin mediated signaling pathwa…	K11375|1.50196e-18|crb:CARUB_v10016467mg|K11375 elongator complex protein 4 | (RefSeq) hypothetical protein	--	Chromatin structure and dynamics;; Transcription	--	Elongator complex protein 4 OS=Arabidopsis thaliana OX=3702 GN=ELP4 PE=1 SV=1	Transcription	PREDICTED: elongator complex protein 4 [Camelina sativa]
Bol__new_1468	1.04649	1.75727	1.3434	0.854519	0.938659	1.466	2.09976	0.711479	Secondary metabolites biosynthesis, transport and catabolism;; Defense mechanisms	Molecular Function: iron ion binding (GO:0005506);; Cellular Component: mitochondrion (GO:0005739);; Biological Process: positive gravitropism (GO:0009958);; Cellular Component: endomembrane system (GO:0012505);; Cellular Component: integral component of membrane (GO:0016021);; Molecular Function: oxidoreductase activity, acting on paired donors, with incorporation or reduction of molecular oxyge…	K07418|0|bna:106395692|K07418 cytochrome P450 family 2 subfamily J [EC:1.14.14.1] | (RefSeq) cytochrome P450 705A5-like	--	Secondary metabolites biosynthesis, transport and catabolism	Cytochrome P450	Cytochrome P450 705A22 OS=Arabidopsis thaliana OX=3702 GN=CYP705A22 PE=2 SV=1	Secondary metabolites biosynthesis, transport and catabolism	cytochrome P450 705A22-like [Brassica napus]
Bol__new_14689	2.93581	2.2864	3.76996	3.94948	1.33051	2.49137	3.46794	2.88271	--	Molecular Function: nucleic acid binding (GO:0003676);;	--	--	Replication, recombination and repair	hAT family C-terminal dimerisation region;; Domain of unknown function (DUF4413);; BED zinc finger	Putative AC transposase OS=Zea mays OX=4577 PE=2 SV=2	Function unknown	PREDICTED: zinc finger BED domain-containing protein RICESLEEPER 2-like [Brassica rapa]
Bol__new_14712	3.55333	0.495682	0.909236	0.726878	3.06371	1.24386	1.14856	1.04648	Posttranslational modification, protein turnover, chaperones	Cellular Component: cytosol (GO:0005829);; Biological Process: cellular protein modification process (GO:0006464);; Molecular Function: peptide-methionine (S)-S-oxide reductase activity (GO:0008113);; Cellular Component: chloroplast (GO:0009507);; Biological Process: protein repair (GO:0030091);; Molecular Function: L-methionine:thioredoxin-disulfide S-oxidoreductase activity (GO:0033744);; Biolo…	K07304|2.74853e-150|bna:106446073|K07304 peptide-methionine (S)-S-oxide reductase [EC:1.8.4.11] | (RefSeq) peptide methionine sulfoxide reductase A2	--	Posttranslational modification, protein turnover, chaperones	Peptide methionine sulfoxide reductase	Peptide methionine sulfoxide reductase A2 OS=Arabidopsis thaliana OX=3702 GN=MRSA2 PE=1 SV=1	Posttranslational modification, protein turnover, chaperones	PREDICTED: peptide methionine sulfoxide reductase A2 [Brassica oleracea var. oleracea]
Bol__new_14726	38.3117	41.1259	44.074	42.642	22.9493	38.3292	28.2021	41.8188	--	--	--	--	--	--	--	Translation, ribosomal structure and biogenesis	uncharacterized protein LOC106375476 [Brassica napus]
Bol__new_14727	1.59152	0.280769	2.48597	0.79926	3.77868	0.396048	1.34335	0.553154	--	--	--	--	--	--	--	--	BnaC04g12750D [Brassica napus]
Bol__new_14755	27.7805	31.2146	27.6807	59.5076	58.1207	17.9943	25.6262	20.3035	--	--	--	--	--	--	--	--	BnaCnng10470D [Brassica napus]
Bol__new_14758	1.02202	0.62125	0.532102	0.322863	1.31538	0.550128	0.885349	0.189476	--	Molecular Function: calmodulin binding (GO:0005516);; Cellular Component: nucleus (GO:0005634);;	--	--	--	IQ calmodulin-binding motif;; Protein of unknown function (DUF4005)	--	Function unknown	PREDICTED: protein IQ-DOMAIN 31 [Brassica oleracea var. oleracea]
Bol__new_14766	4.46412	2.67569	3.70707	2.04786	9.88148	2.7728	3.79499	3.21884	--	Cellular Component: extracellular region (GO:0005576);; Molecular Function: growth factor activity (GO:0008083);; Biological Process: cell proliferation (GO:0008283);;	--	--	--	Phytosulfokine precursor protein (PSK)	--	--	PREDICTED: putative phytosulfokines 6 isoform X1 [Brassica oleracea var. oleracea]
Bol__new_14771	11.5165	7.78515	7.16627	7.55803	1.10979	7.85872	9.07843	6.96262	--	Molecular Function: nucleic acid binding (GO:0003676);;	K14570|6.52732e-38|bna:106390333|K14570 RNA exonuclease 1 [EC:3.1.-.-] | (RefSeq) small RNA degrading nuclease 3-like	Ribosome biogenesis in eukaryotes (ko03008)	Replication, recombination and repair	--	Small RNA degrading nuclease 3 OS=Arabidopsis thaliana OX=3702 GN=SDN3 PE=1 SV=1	--	PREDICTED: small RNA degrading nuclease 3 isoform X2 [Brassica oleracea var. oleracea]
Bol__new_14816	1.69681	3.0996	3.13913	3.14918	1.27377	2.6599	2.00325	3.16472	--	Molecular Function: sulfotransferase activity (GO:0008146);; Cellular Component: chloroplast (GO:0009507);;	K01016|5.09714e-52|brp:103848133|K01016 estrone sulfotransferase [EC:2.8.2.4] | (RefSeq) cytosolic sulfotransferase 11-like	--	General function prediction only	--	Cytosolic sulfotransferase 11 OS=Arabidopsis thaliana OX=3702 GN=SOT11 PE=2 SV=1	Function unknown	PREDICTED: cytosolic sulfotransferase 11-like [Brassica rapa]
Bol__new_14822	6.97795	10.8072	11.0837	12.1593	4.91666	11.534	4.05914	9.27327	--	--	--	--	--	--	--	--	BnaC01g39310D [Brassica napus]
Bol__new_14823	23.4455	31.7162	33.5846	53.9086	15.8324	23.504	29.0937	36.121	--	--	--	--	--	--	--	--	BnaC01g39310D [Brassica napus]
Bol__new_14825	56.0613	34.6751	40.2595	26.2537	77.4563	36.6984	31.3098	33.7284	--	--	--	--	--	--	--	--	--
Bol__new_14826	1.014	0.21378	0.523766	0.271892	1.32033	0.600508	0.422997	0.096511	--	Cellular Component: nucleus (GO:0005634);; Cellular Component: integral component of membrane (GO:0016021);;	--	--	--	--	--	Function unknown	PREDICTED: LOW QUALITY PROTEIN: uncharacterized protein LOC106298259 [Brassica oleracea var. oleracea]
Bol__new_1483	5.67836	3.65921	2.94037	4.27996	8.48626	3.33769	4.48194	2.55142	--	Cellular Component: membrane (GO:0016020);;	--	--	Lipid transport and metabolism	--	CDP-diacylglycerol--serine O-phosphatidyltransferase 1 OS=Arabidopsis thaliana OX=3702 GN=PSS1 PE=1 SV=1	--	BnaC08g08520D [Brassica napus]
Bol__new_14834	1.23469	0.461943	0.833441	0.470606	1.6275	0.890517	1.47082	0.311867	--	Molecular Function: copper ion binding (GO:0005507);; Molecular Function: electron carrier activity (GO:0009055);; Cellular Component: anchored component of plasma membrane (GO:0046658);;	--	--	--	Plastocyanin-like domain	Uclacyanin 1 OS=Arabidopsis thaliana OX=3702 GN=UCC1 PE=1 SV=1	Function unknown	BnaC03g71950D [Brassica napus]
Bol__new_14865	1.74806	0.824881	0.454281	0.857839	1.94699	1.1131	1.00487	0.858377	--	Cellular Component: cytosol (GO:0005829);; Biological Process: proteolysis (GO:0006508);; Biological Process: glutamine metabolic process (GO:0006541);; Molecular Function: peptidase activity (GO:0008233);; Molecular Function: transferase activity (GO:0016740);; Biological Process: glucosinolate metabolic process (GO:0019760);;	--	--	--	--	Gamma-glutamyl peptidase 3 OS=Arabidopsis thaliana OX=3702 GN=GGP3 PE=1 SV=1	Function unknown	uncharacterized protein LOC18992283 [Eutrema salsugineum]
Bol__new_14873	10.1607	17.2158	11.8871	4.39115	4.07504	13.3892	9.40694	11.4398	Coenzyme transport and metabolism	Biological Process: metabolic process (GO:0008152);; Molecular Function: hydrolase activity (GO:0016787);;	K07025|1.05556e-151|bna:106432544|K07025 putative hydrolase of the HAD superfamily | (RefSeq) uncharacterized protein C24B11.05-like	--	General function prediction only	Haloacid dehalogenase-like hydrolase;; haloacid dehalogenase-like hydrolase	--	Function unknown	PREDICTED: uncharacterized protein C24B11.05-like [Brassica oleracea var. oleracea]
Bol__new_14881	0.487826	2.17823	1.54893	1.56405	3.98024	2.58898	3.26877	2.30308	Mobilome: prophages, transposons	--	--	--	General function prediction only	gag-polypeptide of LTR copia-type;; Retrotransposon gag protein;; Integrase core domain;; GAG-pre-integrase domain	Retrovirus-related Pol polyprotein from transposon RE2 OS=Arabidopsis thaliana OX=3702 GN=RE2 PE=4 SV=1	Function unknown	uncharacterized protein LOC111207730 [Brassica napus]
Bol__new_14887	4.92458	2.35829	3.3717	2.77705	4.60896	3.97796	3.44658	1.08798	--	--	--	--	--	--	--	Function unknown	PREDICTED: uncharacterized protein LOC108850548 [Raphanus sativus]
Bol__new_14907	4.87912	1.57156	3.00809	2.42041	4.40335	2.24241	2.81109	2.12772	--	Biological Process: telomere maintenance (GO:0000723);; Molecular Function: DNA helicase activity (GO:0003678);; Biological Process: DNA repair (GO:0006281);; Biological Process: DNA duplex unwinding (GO:0032508);;	K07466|1.30005e-40|bna:106434110|K07466 replication factor A1 | (RefSeq) uncharacterized LOC106434110	DNA replication (ko03030);; Nucleotide excision repair (ko03420);; Mismatch repair (ko03430);; Homologous recombination (ko03440)	--	--	--	Replication, recombination and repair	uncharacterized protein LOC111205153 [Brassica napus]
Bol__new_14913	21.948	17.743	23.7013	19.1422	61.3977	16.731	18.9871	21.7278	--	--	--	--	--	--	--	--	--
Bol__new_14962	9.09252	24.8506	15.7469	3.67418	6.6582	12.5244	8.94107	8.48309	--	--	--	--	--	Family of unknown function (DUF5306)	--	--	PREDICTED: elicitor peptide 4-like [Brassica oleracea var. oleracea]
Bol__new_14964	1.32359	0.750293	0.537568	0.372724	0.632521	0.604908	0.967088	0.290614	--	Molecular Function: hydrolase activity, acting on ester bonds (GO:0016788);;	--	--	--	Plant transposon protein;; Plant transposon protein	Glutathione S-transferase T3 OS=Arabidopsis thaliana OX=3702 GN=GSTT3 PE=2 SV=1	Function unknown	PREDICTED: putative nuclease HARBI1 [Brassica rapa]
Bol__new_14978	0.588341	1.95562	2.20401	3.17571	0.562844	1.87348	2.30552	1.71437	--	Molecular Function: catalytic activity (GO:0003824);; Molecular Function: ATP binding (GO:0005524);; Biological Process: signal transduction (GO:0007165);; Molecular Function: ADP binding (GO:0043531);;	--	--	--	TIR domain;; TIR domain	Disease resistance protein RPS6 OS=Arabidopsis thaliana OX=3702 GN=RPS6 PE=1 SV=1	--	LOW QUALITY PROTEIN: disease resistance protein RPS6 [Eutrema salsugineum]
Bol__new_14986	10.0406	6.23442	6.18776	10.3069	18.8418	7.03485	8.51334	5.26411	--	--	--	--	--	--	--	--	--
Bol__new_14997	0.350919	0.045011	0.0825573	0.50734	0.8606	0.498913	0.319331	0.138409	Amino acid transport and metabolism	Molecular Function: serine-type carboxypeptidase activity (GO:0004185);; Biological Process: proteolysis (GO:0006508);;	K16296|0|bna:106423641|K16296 serine carboxypeptidase-like clade I [EC:3.4.16.-] | (RefSeq) serine carboxypeptidase-like 11	--	Posttranslational modification, protein turnover, chaperones;; Amino acid transport and metabolism	Serine carboxypeptidase	Serine carboxypeptidase-like 3 OS=Arabidopsis thaliana OX=3702 GN=SCPL3 PE=2 SV=1	Amino acid transport and metabolism	BnaC02g06770D [Brassica napus]
Bol__new_15006	1.46911	2.24606	3.09309	3.2696	2.38838	1.97882	3.06664	1.58536	--	Molecular Function: ATP binding (GO:0005524);; Cellular Component: cytoplasm (GO:0005737);; Biological Process: signal transduction (GO:0007165);; Biological Process: multicellular organism development (GO:0007275);; Biological Process: response to red light (GO:0010114);; Biological Process: defense response to bacterium (GO:0042742);; Molecular Function: ADP binding (GO:0043531);;	--	--	--	Leucine Rich repeats (2 copies);; Family of unknown function (DUF5323)	Disease resistance-like protein CSA1 OS=Arabidopsis thaliana OX=3702 GN=CSA1 PE=4 SV=1	Function unknown	PREDICTED: disease resistance-like protein CSA1 [Brassica oleracea var. oleracea]
Bol__new_15008	4.45018	6.94618	5.80952	3.56089	2.46532	4.33965	6.07077	3.48019	--	Cellular Component: nucleus (GO:0005634);; Biological Process: response to UV (GO:0009411);; Biological Process: response to water deprivation (GO:0009414);; Biological Process: response to salt stress (GO:0009651);; Biological Process: response to gibberellin (GO:0009739);; Biological Process: response to salicylic acid (GO:0009751);; Biological Process: response to chitin (GO:0010200);;	--	--	--	--	--	Function unknown	PREDICTED: LOW QUALITY PROTEIN: uncharacterized protein LOC106323218 [Brassica oleracea var. oleracea]
Bol__new_15009	1.85955	1.46544	2.08386	1.70921	0.890616	1.39782	2.16423	1.16928	--	Molecular Function: nucleic acid binding (GO:0003676);; Molecular Function: zinc ion binding (GO:0008270);;	--	--	General function prediction only	Reverse transcriptase (RNA-dependent DNA polymerase)	Retrovirus-related Pol polyprotein from transposon RE1 OS=Arabidopsis thaliana OX=3702 GN=RE1 PE=2 SV=1	Function unknown	hypothetical protein VITISV_027864 [Vitis vinifera]
Bol__new_1501	1.00148	1.14732	0.706702	4.68239	9.77309	1.00459	1.36308	2.627	--	--	--	--	--	--	--	Function unknown	PREDICTED: uncharacterized protein LOC106331916 [Brassica oleracea var. oleracea]
Bol__new_15010	12.7073	12.2888	17.1363	10.3518	7.39932	16.2028	19.7927	13.2275	--	Cellular Component: integral component of membrane (GO:0016021);; Biological Process: transmembrane transport (GO:0055085);;	--	--	Inorganic ion transport and metabolism	SPX domain	SPX domain-containing membrane protein At1g63010 OS=Arabidopsis thaliana OX=3702 GN=At1g63010 PE=2 SV=1	Signal transduction mechanisms	PREDICTED: SPX domain-containing membrane protein At1g63010 [Brassica oleracea var. oleracea]
Bol__new_15012	0.383195	0.646304	1.48842	1.68729	0.659004	0.647274	0.800459	1.83645	--	Biological Process: signal transduction (GO:0007165);; Molecular Function: ADP binding (GO:0043531);;	--	--	--	Leucine rich repeat;; Leucine Rich repeats (2 copies)	Disease resistance-like protein DSC2 OS=Arabidopsis thaliana OX=3702 GN=DSC2 PE=1 SV=1	Function unknown	PREDICTED: disease resistance protein TAO1-like [Brassica oleracea var. oleracea]
Bol__new_15013	6.49973	6.07537	5.63649	7.60266	3.55946	5.19207	4.86318	6.25326	--	Molecular Function: ADP binding (GO:0043531);;	--	--	--	TIR domain;; NB-ARC domain;; TIR domain;; Leucine Rich Repeat;; ATPase family associated with various cellular activities (AAA)	Disease resistance-like protein DSC2 OS=Arabidopsis thaliana OX=3702 GN=DSC2 PE=1 SV=1	Function unknown	disease resistance protein TAO1-like [Brassica napus]
Bol__new_15014	1.55634	3.12037	3.8785	3.5361	2.13235	2.75162	3.20583	4.19123	Transcription	Molecular Function: purine ribonucleoside binding (GO:0032550);; Molecular Function: adenyl ribonucleotide binding (GO:0032559);; Molecular Function: anion binding (GO:0043168);;	--	--	--	Leucine rich repeat;; Leucine Rich repeats (2 copies)	Disease resistance-like protein DSC2 OS=Arabidopsis thaliana OX=3702 GN=DSC2 PE=1 SV=1	Function unknown	PREDICTED: disease resistance protein TAO1-like [Brassica oleracea var. oleracea]
Bol__new_15016	1.7731	4.08151	5.06104	5.92959	0.930059	4.02159	4.1937	5.78068	General function prediction only	Molecular Function: ATP binding (GO:0005524);; Biological Process: signal transduction (GO:0007165);; Molecular Function: ADP binding (GO:0043531);;	--	--	--	TIR domain;; TIR domain;; AAA domain	Disease resistance-like protein DSC2 OS=Arabidopsis thaliana OX=3702 GN=DSC2 PE=1 SV=1	Function unknown	PREDICTED: disease resistance protein TAO1-like [Brassica oleracea var. oleracea]
Bol__new_15020	1.99349	0.864349	0.937133	0.669456	1.63356	0.930819	0.86748	0.601084	--	Molecular Function: aspartic-type endopeptidase activity (GO:0004190);; Cellular Component: cytosol (GO:0005829);; Cellular Component: plasma membrane (GO:0005886);; Biological Process: proteolysis (GO:0006508);;	--	--	Posttranslational modification, protein turnover, chaperones	Xylanase inhibitor C-terminal	Basic 7S globulin OS=Glycine max OX=3847 GN=BG PE=1 SV=2	Posttranslational modification, protein turnover, chaperones	PREDICTED: basic 7S globulin-like [Brassica rapa]
Bol__new_15022	0.550587	0.383597	0.648325	0.806501	1.75575	0.339751	0.543085	0.586769	--	Cellular Component: nuclear envelope (GO:0005635);; Cellular Component: vacuolar membrane (GO:0005774);; Cellular Component: endoplasmic reticulum (GO:0005783);; Cellular Component: chloroplast (GO:0009507);; Biological Process: response to salt stress (GO:0009651);;	K14319|4.69373e-62|brp:103845763|K14319 Ran GTPase-activating protein 1 | (RefSeq) RAN GTPase-activating protein 2	RNA transport (ko03013)	RNA processing and modification;; Nuclear structure;; Signal transduction mechanisms	Leucine Rich repeat	RAN GTPase-activating protein 2 OS=Arabidopsis thaliana OX=3702 GN=RANGAP2 PE=1 SV=2	Intracellular trafficking, secretion, and vesicular transport	PREDICTED: RAN GTPase-activating protein 2-like [Raphanus sativus]
Bol__new_15024	5.67171	8.69518	9.58305	11.4696	5.25641	9.8545	8.42791	10.0808	Transcription	Molecular Function: ATP binding (GO:0005524);; Biological Process: signal transduction (GO:0007165);; Molecular Function: ADP binding (GO:0043531);;	--	--	--	TIR domain;; NB-ARC domain;; Leucine rich repeat;; Leucine Rich repeats (2 copies);; TIR domain;; Leucine Rich Repeat;; CRT-like, chloroquine-resistance transporter-like	Disease resistance-like protein DSC2 OS=Arabidopsis thaliana OX=3702 GN=DSC2 PE=1 SV=1	Function unknown	disease resistance protein TAO1 [Brassica napus]
Bol__new_15031	1.09147	0.926378	1.00067	1.35148	2.44303	1.07469	1.50881	0.486376	--	--	--	--	--	--	--	--	--
Bol__new_15032	1.23235	1.06455	0.729842	0.800985	3.71784	2.12528	2.31769	0.714129	--	--	--	--	--	--	--	--	--
Bol__new_15033	0.452843	0.454754	0.58158	1.02963	4.58102	0.402444	0.896226	0.606857	--	--	--	--	--	--	--	--	--
Bol__new_15034	0.722667	1.41543	1.72629	1.9319	0.898752	1.24018	1.24716	1.26828	--	--	--	--	General function prediction only	Reverse transcriptase (RNA-dependent DNA polymerase);; zinc-binding in reverse transcriptase	Putative ribonuclease H protein At1g65750 OS=Arabidopsis thaliana OX=3702 GN=At1g65750 PE=3 SV=1	Function unknown	uncharacterized protein LOC106448985 [Brassica napus]
Bol__new_15036	1.29506	2.19362	2.01729	3.19209	0.706159	1.86607	2.69354	2.10207	Nucleotide transport and metabolism	Molecular Function: iron ion binding (GO:0005506);; Molecular Function: electron carrier activity (GO:0009055);; Molecular Function: oxidoreductase activity, acting on CH-OH group of donors (GO:0016614);; Molecular Function: flavin adenine dinucleotide binding (GO:0050660);; Molecular Function: 2 iron, 2 sulfur cluster binding (GO:0051537);; Biological Process: oxidation-reduction process (GO:005…	K11817|0|bna:106425715|K11817 indole-3-acetaldehyde oxidase [EC:1.2.3.7] | (RefSeq) indole-3-acetaldehyde oxidase-like	Tryptophan metabolism (ko00380)	Nucleotide transport and metabolism	FAD binding domain in molybdopterin dehydrogenase;; CO dehydrogenase flavoprotein C-terminal domain;; [2Fe-2S] binding domain;; Aldehyde oxidase and xanthine dehydrogenase, a/b hammerhead domain	Indole-3-acetaldehyde oxidase OS=Arabidopsis thaliana OX=3702 GN=AAO1 PE=1 SV=2	Nucleotide transport and metabolism	indole-3-acetaldehyde oxidase-like [Brassica napus]
Bol__new_15037	1.74452	2.67751	4.00697	5.37854	0.865594	3.53017	4.05437	2.9482	--	Molecular Function: xanthine dehydrogenase activity (GO:0004854);; Molecular Function: iron ion binding (GO:0005506);; Molecular Function: copper ion binding (GO:0005507);; Cellular Component: extracellular region (GO:0005576);; Cellular Component: cell wall (GO:0005618);; Cellular Component: cytosol (GO:0005829);; Molecular Function: primary amine oxidase activity (GO:0008131);; Molecular Functi…	K11817|7.82685e-21|aly:ARALYDRAFT_489007|K11817 indole-3-acetaldehyde oxidase [EC:1.2.3.7] | (RefSeq) hypothetical protein	Tryptophan metabolism (ko00380)	Nucleotide transport and metabolism	--	Indole-3-acetaldehyde oxidase OS=Arabidopsis thaliana OX=3702 GN=AAO1 PE=1 SV=2	Nucleotide transport and metabolism	hypothetical protein AALP_AA8G231200 [Arabis alpina]
Bol__new_15041	1.06781	2.48146	2.46183	3.12926	4.09966	2.56257	2.79265	2.88659	--	--	--	--	General function prediction only	Reverse transcriptase (RNA-dependent DNA polymerase)	Retrovirus-related Pol polyprotein from transposon RE2 OS=Arabidopsis thaliana OX=3702 GN=RE2 PE=4 SV=1	Function unknown	PREDICTED: uncharacterized protein LOC108870138 [Brassica rapa]
Bol__new_15052	20.4008	8.61196	8.95977	11.1563	32.2561	11.1749	12.3032	7.62615	--	Molecular Function: ATP binding (GO:0005524);; Cellular Component: cell wall (GO:0005618);; Cellular Component: proteasome regulatory particle, base subcomplex (GO:0008540);; Molecular Function: TBP-class protein binding (GO:0017025);; Biological Process: ubiquitin-dependent ERAD pathway (GO:0030433);; Cellular Component: nuclear proteasome complex (GO:0031595);; Cellular Component: cytosolic pro…	K03064|5.95974e-44|brp:103848837|K03064 26S proteasome regulatory subunit T4 | (RefSeq) 26S protease regulatory subunit 10B homolog A-like	Proteasome (ko03050)	Posttranslational modification, protein turnover, chaperones	--	26S proteasome regulatory subunit 10B homolog A OS=Arabidopsis thaliana OX=3702 GN=RPT4A PE=1 SV=1	Posttranslational modification, protein turnover, chaperones	PREDICTED: 26S protease regulatory subunit 10B homolog A-like isoform X2 [Brassica rapa]
Bol__new_15065	3.42573	1.51691	1.72705	2.64752	3.4964	3.14626	1.77734	1.20559	--	Molecular Function: galactose transmembrane transporter activity (GO:0005354);; Biological Process: carbohydrate transport (GO:0008643);; Cellular Component: integral component of membrane (GO:0016021);; Biological Process: transmembrane transport (GO:0055085);;	K15276|7.65103e-164|bna:106444771|K15276 solute carrier family 35 (adenosine 3'-phospho 5'-phosphosulfate transporter), member B2 | (RefSeq) UDP-galactose/UDP-glucose transporter 5B-like	--	Carbohydrate transport and metabolism	UAA transporter family	UDP-galactose/UDP-glucose transporter 5B OS=Arabidopsis thaliana OX=3702 GN=UTR5B PE=2 SV=1	Amino acid transport and metabolism;; Carbohydrate transport and metabolism	UDP-galactose/UDP-glucose transporter 5B-like [Brassica napus]
Bol__new_15069	0.651296	2.25106	1.74598	1.95522	0.537373	1.42043	1.82562	1.29273		Molecular Function: protein serine/threonine kinase activity (GO:0004674);; Molecular Function: ATP binding (GO:0005524);; Biological Process: protein phosphorylation (GO:0006468);; Cellular Component: integral component of membrane (GO:0016021);;	--	--	--	Carbohydrate-binding protein of the ER;; Leucine rich repeat;; Leucine Rich repeats (2 copies);; Leucine Rich Repeat;; Protein tyrosine kinase;; Protein kinase domain	Probable LRR receptor-like serine/threonine-protein kinase At5g59680 OS=Arabidopsis thaliana OX=3702 GN=At5g59680 PE=2 SV=1	Signal transduction mechanisms	receptor-like protein kinase At5g59670 isoform X2 [Brassica napus]
Bol__new_15070	10.5506	9.84654	9.30794	13.0584	6.158	9.77036	7.06821	13.913		--	--	--	--	Protein kinase domain;; Protein tyrosine kinase;; Carbohydrate-binding protein of the ER;; Carbohydrate-binding protein of the ER	Probable LRR receptor-like serine/threonine-protein kinase At5g59680 OS=Arabidopsis thaliana OX=3702 GN=At5g59680 PE=2 SV=1	Signal transduction mechanisms	receptor-like protein kinase At5g59670 isoform X1 [Brassica napus]
Bol__new_15071	2.00111	4.25402	4.00318	3.6278	0.66178	3.04983	1.01152	4.43187		Molecular Function: protein serine/threonine kinase activity (GO:0004674);; Molecular Function: ATP binding (GO:0005524);; Biological Process: protein phosphorylation (GO:0006468);; Cellular Component: integral component of membrane (GO:0016021);;	--	--	--	Carbohydrate-binding protein of the ER;; Leucine rich repeat;; Leucine Rich Repeat;; Protein kinase domain;; Protein tyrosine kinase	Probable LRR receptor-like serine/threonine-protein kinase At5g59680 OS=Arabidopsis thaliana OX=3702 GN=At5g59680 PE=2 SV=1	Signal transduction mechanisms	PREDICTED: receptor-like protein kinase At5g59670 isoform X2 [Raphanus sativus]
Bol__new_15076	1.62826	1.74701	2.60663	0.0673203	6.61139	2.15276	2.07748	0.368857	--	Biological Process: lipid transport (GO:0006869);; Molecular Function: lipid binding (GO:0008289);; Cellular Component: integral component of membrane (GO:0016021);;	--	--	--	Protease inhibitor/seed storage/LTP family	Non-specific lipid-transfer protein 3 OS=Arabidopsis thaliana OX=3702 GN=LTP3 PE=3 SV=1	Intracellular trafficking, secretion, and vesicular transport	PREDICTED: non-specific lipid-transfer protein 4-like [Brassica rapa]
Bol__new_15116	2.43579	2.51618	3.13575	3.29626	7.83309	3.00403	3.42659	2.62196	--	--	--	--	General function prediction only	--	Uncharacterized mitochondrial protein AtMg00310 OS=Arabidopsis thaliana OX=3702 GN=AtMg00310 PE=4 SV=1	Function unknown	PREDICTED: uncharacterized protein LOC106329923 [Brassica oleracea var. oleracea]
Bol__new_15213	0.565561	0.705331	0.523322	0.820866	2.65267	0.557394	0.973175	0.55124	--	--	--	--	General function prediction only	--	Uncharacterized mitochondrial protein AtMg00310 OS=Arabidopsis thaliana OX=3702 GN=AtMg00310 PE=4 SV=1	Function unknown	PREDICTED: uncharacterized protein LOC108845516 [Raphanus sativus]
Bol__new_15250	1.74182	0.529867	1.47267	1.02286	1.49893	1.41001	1.6741	0.309498	--	--	--	--	--	--	--	--	BnaCnng61580D [Brassica napus]
Bol__new_15256	3.4326	1.57556	2.03258	2.38261	4.31171	2.3331	2.37128	1.24846	--	Molecular Function: catalytic activity (GO:0003824);; Biological Process: protein metabolic process (GO:0019538);;	--	--	General function prediction only	--	Retrovirus-related Pol polyprotein from transposon TNT 1-94 OS=Nicotiana tabacum OX=4097 PE=2 SV=1	Replication, recombination and repair	hypothetical protein AMTR_s04311p00004950, partial [Amborella trichopoda]
Bol__new_153	0.0242657	0.708822	0.910769	0.843745	1.44211	1.37633	1.64088	1.54531	--	Biological Process: defense response (GO:0006952);; Molecular Function: ADP binding (GO:0043531);;	--	--	Signal transduction mechanisms	NB-ARC domain	Probable disease resistance protein At1g59620 OS=Arabidopsis thaliana OX=3702 GN=At1g59620 PE=2 SV=3	Function unknown	probable disease resistance protein At1g59620 [Brassica napus]
Bol__new_15412	1.9947	1.20281	1.93633	2.59492	1.42373	2.87646	2.71348	1.69454	--	Molecular Function: protein binding (GO:0005515);; Cellular Component: chloroplast (GO:0009507);; Cellular Component: integral component of membrane (GO:0016021);;	--	--	--	--	--	Function unknown	BnaCnng55550D, partial [Brassica napus]
Bol__new_15439	1.50427	0.7698	0.656061	0.693227	1.96252	0.443313	0.730137	0.220675	--	--	K07466|1.89769e-46|bna:106359248|K07466 replication factor A1 | (RefSeq) uncharacterized LOC106359248	DNA replication (ko03030);; Nucleotide excision repair (ko03420);; Mismatch repair (ko03430);; Homologous recombination (ko03440)	Replication, recombination and repair	--	--	Replication, recombination and repair	BnaC04g44640D [Brassica napus]
Bol__new_15515	1.90923	1.54474	1.40232	2.62687	5.09033	1.97942	2.33041	1.01869	--	--	--	--	Function unknown	--	--	Function unknown	transmembrane protein (Protein of unknown function DUF2359, transmembrane) [Arabidopsis thaliana]
Bol__new_15593	3.62349	6.84364	7.97526	8.06889	24.9258	9.66122	7.79878	6.04518	--	--	--	--	--	--	--	--	PREDICTED: transcription initiation factor TFIID subunit 7-like [Brassica oleracea var. oleracea]
Bol__new_15594	1.71615	3.06643	4.17792	4.89235	12.428	3.75722	4.25155	2.47334	--	--	--	--	--	--	--	--	PREDICTED: uncharacterized protein LOC106329031 [Brassica oleracea var. oleracea]
Bol__new_15618	18.49	14.8709	13.141	15.6524	33.9585	14.3428	13.6066	10.5077	--	Molecular Function: RNA polymerase II transcription factor activity, sequence-specific DNA binding (GO:0000981);; Molecular Function: transcription factor activity, RNA polymerase II transcription factor recruiting (GO:0001135);; Cellular Component: nucleus (GO:0005634);; Biological Process: regulation of transcription from RNA polymerase II promoter (GO:0006357);; Cellular Component: plasmodesma…	K09422|0|bna:106414238|K09422 myb proto-oncogene protein, plant | (RefSeq) transcription factor MYB122-like	--	Transcription	Myb-like DNA-binding domain;; Myb-like DNA-binding domain	Transcription factor MYB122 OS=Arabidopsis thaliana OX=3702 GN=MYB122 PE=1 SV=1	Transcription	PREDICTED: transcription factor MYB122 isoform X1 [Brassica oleracea var. oleracea]
Bol__new_15634	2.20919	1.54455	1.78867	1.13395	0.65109	1.31069	1.00952	3.62132	--	Molecular Function: DNA binding (GO:0003677);;	K09422|2.5292e-127|bna:106430266|K09422 myb proto-oncogene protein, plant | (RefSeq) transcription factor MYB34-like	--	Transcription	Myb-like DNA-binding domain;; Myb-like DNA-binding domain	Transcription factor MYB41 OS=Arabidopsis thaliana OX=3702 GN=MYB41 PE=1 SV=1	Transcription	BnaAnng19460D [Brassica napus]
Bol__new_15647	1.63921	0.999236	0.626854	0.64685	2.17629	0.842691	0.44911	0.083546	--	--	--	--	--	--	--	--	--
Bol__new_15678	19.3869	23.3641	23.0912	24.5544	17.8101	27.5584	34.0106	21.5764	--	Molecular Function: transcription factor activity, sequence-specific DNA binding (GO:0003700);; Molecular Function: protein binding (GO:0005515);; Cellular Component: nucleus (GO:0005634);; Biological Process: regulation of transcription, DNA-templated (GO:0006355);; Molecular Function: sequence-specific DNA binding (GO:0043565);; Biological Process: regulation of timing of transition from vegeta…	--	--	Transcription	--	BEL1-like homeodomain protein 3 OS=Arabidopsis thaliana OX=3702 GN=BLH3 PE=1 SV=1	Transcription	BnaCnng21740D [Brassica napus]
Bol__new_15706	1.13375	3.80277	2.02334	5.7612	0.909482	4.44249	2.07109	6.8793	--	Biological Process: defense response (GO:0006952);;	--	--	--	Gamma-thionin family	Defensin-like protein 3 OS=Brassica napus OX=3708 GN=AFP3 PE=3 SV=1	--	PREDICTED: defensin-like protein 3 [Brassica oleracea var. oleracea]
Bol__new_15817	0.754572	1.18429	2.24924	3.98422	0.943368	1.25149	2.4508	1.97517	--	Molecular Function: nucleic acid binding (GO:0003676);; Molecular Function: zinc ion binding (GO:0008270);; Biological Process: DNA integration (GO:0015074);;	--	--	General function prediction only	Reverse transcriptase (RNA-dependent DNA polymerase);; Integrase core domain;; GAG-pre-integrase domain;; gag-polypeptide of LTR copia-type;; Zinc knuckle	Retrovirus-related Pol polyprotein from transposon TNT 1-94 OS=Nicotiana tabacum OX=4097 PE=2 SV=1	Replication, recombination and repair	hypothetical transposable element-related protein, partial [Boechera divaricarpa]
Bol__new_15826	7.63831	2.62978	6.77409	5.08021	11.9946	4.17612	5.45745	5.27794	--	--	--	--	--	--	--	--	PREDICTED: uncharacterized protein LOC106294506 [Brassica oleracea var. oleracea]
Bol__new_15835	2.19836	2.03195	1.80399	3.2153	4.39221	1.50092	2.33621	1.07536	--	Cellular Component: chloroplast envelope (GO:0009941);; Cellular Component: integral component of membrane (GO:0016021);;	--	--	--	--	--	Function unknown	unknown protein [Arabidopsis thaliana]
Bol__new_15910	0.747003	0.883881	1.07132	1.81179	2.72877	1.02652	1.36865	0.817616	Transcription	Molecular Function: structural constituent of ribosome (GO:0003735);; Molecular Function: protein binding (GO:0005515);; Cellular Component: nucleus (GO:0005634);; Cellular Component: mitochondrial small ribosomal subunit (GO:0005763);; Cellular Component: plasma membrane (GO:0005886);; Biological Process: response to cold (GO:0009409);; Cellular Component: chloroplast thylakoid membrane (GO:0009…	K13459|0|bna:106447954|K13459 disease resistance protein RPS2 | (RefSeq) putative disease resistance protein At1g63350	Plant-pathogen interaction (ko04626)	Signal transduction mechanisms	NB-ARC domain;; Leucine rich repeat	Disease resistance protein RPS5 OS=Arabidopsis thaliana OX=3702 GN=RPS5 PE=1 SV=2	Function unknown	putative disease resistance protein At1g63350 [Brassica napus]
Bol__new_15939	0.48948	0.707601	0.617506	0.622212	1.91335	0.770897	0.72079	0.418526	--	--	--	--	--	--	Uncharacterized protein At4g18490 OS=Arabidopsis thaliana OX=3702 GN=At4g18490 PE=4 SV=3	--	PREDICTED: uncharacterized protein At4g18490-like isoform X4 [Brassica rapa]
Bol__new_15954	25.8104	8.83671	6.01008	9.72455	21.6553	17.1742	13.9398	12.5892	--	--	--	--	Cell cycle control, cell division, chromosome partitioning	Organ specific protein	--	Replication, recombination and repair	PREDICTED: uncharacterized protein LOC106305410 [Brassica oleracea var. oleracea]
Bol__new_15984	0.682722	1.52226	1.88154	3.01832	3.51796	2.82048	3.27025	2.33564	--	Molecular Function: transcription factor activity, transcription factor binding (GO:0000989);; Molecular Function: transcription factor activity, sequence-specific DNA binding (GO:0003700);; Cellular Component: nucleus (GO:0005634);; Biological Process: regulation of transcription, DNA-templated (GO:0006355);; Molecular Function: zinc ion binding (GO:0008270);; Biological Process: negative regula…	--	--	--	--	B-box zinc finger protein 18 OS=Arabidopsis thaliana OX=3702 GN=BBX18 PE=1 SV=2	Function unknown	B-box zinc finger protein 18-like [Brassica napus]
Bol__new_16	1.49044	1.47949	1.38275	1.3673	0.877431	2.54146	1.99412	1.26696	Amino acid transport and metabolism;; Signal transduction mechanisms	Molecular Function: ionotropic glutamate receptor activity (GO:0004970);; Biological Process: ion transport (GO:0006811);; Cellular Component: integral component of membrane (GO:0016021);; Biological Process: ionotropic glutamate receptor signaling pathway (GO:0035235);;	K05387|0|bna:106382253|K05387 glutamate receptor, ionotropic, plant | (RefSeq) glutamate receptor 1.3-like	--	Inorganic ion transport and metabolism;; Amino acid transport and metabolism;; Signal transduction mechanisms	Receptor family ligand binding region;; Ligand-gated ion channel;; Periplasmic binding protein;; Bacterial extracellular solute-binding proteins, family 3;; Ligated ion channel L-glutamate- and glycine-binding site	Glutamate receptor 1.3 OS=Arabidopsis thaliana OX=3702 GN=GLR1.3 PE=2 SV=1	Intracellular trafficking, secretion, and vesicular transport	PREDICTED: glutamate receptor 1.3-like [Brassica oleracea var. oleracea]
Bol__new_1605	165.221	165.755	180.954	146.315	118.928	174.902	104.87	194.746	--	Molecular Function: protein binding (GO:0005515);; Biological Process: response to wounding (GO:0009611);; Biological Process: response to ethylene (GO:0009723);; Biological Process: response to jasmonic acid (GO:0009753);; Biological Process: innate immune response (GO:0045087);;	--	--	--	Family of unknown function (DUF5306)	Elicitor peptide 1 OS=Arabidopsis thaliana OX=3702 GN=PEP1 PE=1 SV=1	Posttranslational modification, protein turnover, chaperones	PREDICTED: elicitor peptide 1-like [Brassica oleracea var. oleracea]
Bol__new_16051	4.59817	3.65871	3.74213	4.87541	7.82479	4.20282	4.18647	2.42757	--	Cellular Component: nucleus (GO:0005634);;	--	--	General function prediction only	--	--	Function unknown	tetratricopeptide repeat protein 27 homolog [Brassica napus]
Bol__new_16067	38.1461	24.5158	27.4008	33.4324	59.2197	27.7732	30.4668	21.3891	--	--	--	--	--	--	60S ribosomal protein L19-1 OS=Arabidopsis thaliana OX=3702 GN=RPL19A PE=2 SV=1	Function unknown	BnaC04g19710D [Brassica napus]
Bol__new_1608	1.57623	1.61358	3.54905	2.85919	1.45584	3.58365	3.61395	4.68794	--	Molecular Function: protein kinase activity (GO:0004672);; Molecular Function: ATP binding (GO:0005524);; Biological Process: protein phosphorylation (GO:0006468);; Cellular Component: integral component of membrane (GO:0016021);;	--	--	--	--	Probably inactive leucine-rich repeat receptor-like protein kinase At3g28040 OS=Arabidopsis thaliana OX=3702 GN=At3g28040 PE=2 SV=1	--	BnaAnng32980D [Brassica napus]
Bol__new_16172	3.39075	26.9474	22.2816	40.2469	10.7468	29.2189	28.99	22.8445	Carbohydrate transport and metabolism	Molecular Function: inorganic phosphate transmembrane transporter activity (GO:0005315);; Biological Process: phosphate ion transport (GO:0006817);; Cellular Component: integral component of membrane (GO:0016021);; Biological Process: transmembrane transport (GO:0055085);;	K08176|0|brp:103848815|K08176 MFS transporter, PHS family, inorganic phosphate transporter | (RefSeq) probable inorganic phosphate transporter 1-3	--	Inorganic ion transport and metabolism	Sugar (and other) transporter;; Major Facilitator Superfamily	Probable inorganic phosphate transporter 1-3 OS=Arabidopsis thaliana OX=3702 GN=PHT1-3 PE=2 SV=1	Carbohydrate transport and metabolism	PREDICTED: probable inorganic phosphate transporter 1-3 [Brassica rapa]
Bol__new_16174	3.43959	2.97747	3.91945	2.06443	4.767	4.62667	6.4384	1.02846	Carbohydrate transport and metabolism;; Amino acid transport and metabolism;; Inorganic ion transport and metabolism;; General function prediction only	Molecular Function: inorganic phosphate transmembrane transporter activity (GO:0005315);; Biological Process: phosphate ion transport (GO:0006817);; Cellular Component: integral component of membrane (GO:0016021);; Biological Process: transmembrane transport (GO:0055085);;	K08176|0|bna:106409829|K08176 MFS transporter, PHS family, inorganic phosphate transporter | (RefSeq) probable inorganic phosphate transporter 1-3	--	Inorganic ion transport and metabolism	Sugar (and other) transporter;; Major Facilitator Superfamily	Probable inorganic phosphate transporter 1-3 OS=Arabidopsis thaliana OX=3702 GN=PHT1-3 PE=2 SV=1	Carbohydrate transport and metabolism	probable inorganic phosphate transporter 1-3 [Brassica napus]
Bol__new_16206	7.23738	2.28978	3.38766	3.8565	3.16582	2.19752	3.37741	1.98543	--	Molecular Function: nucleotide binding (GO:0000166);; Cellular Component: nucleus (GO:0005634);; Cellular Component: cytoplasm (GO:0005737);; Cellular Component: Arp2/3 protein complex (GO:0005885);; Biological Process: Arp2/3 complex-mediated actin nucleation (GO:0034314);; Molecular Function: actin filament binding (GO:0051015);;	K05757|4.58968e-26|cit:102625645|K05757 actin related protein 2/3 complex, subunit 1A/1B | (RefSeq) actin-related protein 2/3 complex subunit 1A-like	Endocytosis (ko04144)	Cytoskeleton	--	Actin-related protein 2/3 complex subunit 1A OS=Arabidopsis thaliana OX=3702 GN=ARPC1A PE=2 SV=1	Function unknown	PREDICTED: actin-related protein 2/3 complex subunit 1A-like [Citrus sinensis]
Bol__new_16243	0.857066	3.82491	2.01041	2.18466	1.44194	3.46631	3.41682	4.16881	--	--	--	--	General function prediction only	Retrotransposon gag protein;; Zinc knuckle	--	Function unknown	uncharacterized protein LOC106413380 [Brassica napus]
Bol__new_16327	2.74723	2.22504	2.36371	3.1102	1.53879	2.7287	1.84061	2.63162	--	--	--	--	--	--	--	--	--
Bol__new_16348	0.55594	0.469021	0.433607	0.47105	1.60516	0.422702	0.58341	0.393797	--	--	--	--	--	Kita-kyushu lung cancer antigen 1	--	Function unknown	protein PFC0760c [Eutrema salsugineum]
Bol__new_16391	2.3114	2.75437	3.2984	1.78804	0.961043	2.67791	1.75512	2.10352	--	--	--	--	General function prediction only	Reverse transcriptase (RNA-dependent DNA polymerase);; zinc-binding in reverse transcriptase	Putative ribonuclease H protein At1g65750 OS=Arabidopsis thaliana OX=3702 GN=At1g65750 PE=3 SV=1	Function unknown	uncharacterized protein LOC106363011 [Brassica napus]
Bol__new_16394	4.73653	3.89988	4.232	5.43431	12.0833	4.76141	3.96685	4.64797	--	Cellular Component: chloroplast (GO:0009507);;	--	--	--	Protein of unknown function (DUF1639)	--	--	uncharacterized protein LOC106379676 [Brassica napus]
Bol__new_16420	0.730592	0.72029	0.729786	0.769395	0.296188	0.959578	0.625677	0.491279	--	--	--	--	--	--	Meiosis-specific protein ASY2 OS=Arabidopsis thaliana OX=3702 GN=ASY2 PE=2 SV=1	Amino acid transport and metabolism	meiosis-specific protein ASY2-like [Brassica napus]
Bol__new_16483	1.76024	1.11896	0.913735	1.59359	2.44216	0.959347	1.05712	0.821154	--	--	--	--	--	--	--	--	uncharacterized protein LOC106397760 [Brassica napus]
Bol__new_16518	0.864224	2.57011	2.24103	1.89722	0.725655	2.23639	2.19773	1.57434	Mobilome: prophages, transposons	Molecular Function: organic cyclic compound binding (GO:0097159);; Molecular Function: heterocyclic compound binding (GO:1901363);;	--	--	General function prediction only	Reverse transcriptase (RNA-dependent DNA polymerase);; gag-polypeptide of LTR copia-type;; Integrase core domain;; GAG-pre-integrase domain;; gag-polypeptide of LTR copia-type	Retrovirus-related Pol polyprotein from transposon TNT 1-94 OS=Nicotiana tabacum OX=4097 PE=2 SV=1	Replication, recombination and repair	disease resistance protein [Brassica rapa subsp. pekinensis]
Bol__new_16525	1.45237	0.760777	1.11799	1.34054	3.48863	1.11498	1.47272	1.3637	--	Molecular Function: protein binding (GO:0005515);; Molecular Function: ATP binding (GO:0005524);; Biological Process: cellular response to DNA damage stimulus (GO:0006974);; Biological Process: macromolecule metabolic process (GO:0043170);; Biological Process: cellular response to UV-C (GO:0071494);;	K14439|2.757e-24|crb:CARUB_v10016723mg|K14439 SWI/SNF-related matrix-associated actin-dependent regulator of chromatin subfamily A containing DEAD/H box 1 [EC:3.6.4.12] | (RefSeq) hypothetical protein	--	Chromatin structure and dynamics	--	Protein CHROMATIN REMODELING 19 OS=Arabidopsis thaliana OX=3702 GN=ETL1 PE=1 SV=1	Replication, recombination and repair	protein CHROMATIN REMODELING 19 [Capsella rubella]
Bol__new_16576	11.1321	7.27246	7.59097	8.6809	21.1703	6.45972	8.94877	6.9145	--	--	--	--	--	--	--	--	--
Bol__new_16590	3.90451	4.27913	2.8971	3.58549	3.85634	6.36283	6.47724	2.2291	Signal transduction mechanisms	Cellular Component: integral component of membrane (GO:0016021);;	--	--	General function prediction only	Ankyrin repeats (3 copies);; Ankyrin repeats (many copies);; Ankyrin repeats (many copies);; Ankyrin repeat;; Ankyrin repeat;; Domain of unknown function	Ankyrin repeat-containing protein BDA1 OS=Arabidopsis thaliana OX=3702 GN=BAD1 PE=1 SV=1	Function unknown	PREDICTED: ankyrin repeat-containing protein At5g02620-like [Brassica oleracea var. oleracea]
Bol__new_16629	0	0	0	0	12.2317	0.759028	0.826294	0.419056	--	--	--	--	--	--	--	--	--
Bol__new_16676	2.31275	5.16251	4.33102	4.63377	1.60778	4.57479	3.60669	4.45834	--	Molecular Function: nucleic acid binding (GO:0003676);; Molecular Function: zinc ion binding (GO:0008270);;	--	--	--	--	Protein IDA-LIKE 1 OS=Arabidopsis thaliana OX=3702 GN=IDL1 PE=1 SV=1	--	uncharacterized protein LOC111207005 [Brassica napus]
Bol__new_16742	2.28423	1.05621	1.32532	2.70823	6.79462	1.5318	1.96691	1.09674	--	--	--	--	--	--	--	Transcription	BnaAnng04530D [Brassica napus]
Bol__new_16753	1.67567	1.78834	0.987382	4.5975	3.65109	1.28174	1.22809	1.01038	--	Cellular Component: integral component of membrane (GO:0016021);;	--	--	--	Protein of unknown function (DUF3339)	--	Function unknown	PREDICTED: uncharacterized protein LOC103854271 [Brassica rapa]
Bol__new_16806	36.5008	62.6642	80.3099	146.489	46.7449	59.4594	68.6593	104.886	Cell wall/membrane/envelope biogenesis;; Cell cycle control, cell division, chromosome partitioning;; Signal transduction mechanisms	Molecular Function: ATP binding (GO:0005524);; Cellular Component: endoplasmic reticulum (GO:0005783);; Cellular Component: plasma membrane (GO:0005886);; Cellular Component: integral component of membrane (GO:0016021);; Molecular Function: ATPase activity (GO:0016887);;	--	--	Posttranslational modification, protein turnover, chaperones	Domain associated at C-terminal with AAA;; ATPase family associated with various cellular activities (AAA)	AAA-ATPase At3g28510 OS=Arabidopsis thaliana OX=3702 GN=At3g28510 PE=2 SV=1	Posttranslational modification, protein turnover, chaperones	PREDICTED: probable mitochondrial chaperone BCS1-B [Brassica oleracea var. oleracea]
Bol__new_16807	13.23	20.5058	24.1275	48.869	14.0928	19.0244	20.1579	34.7101	Cell wall/membrane/envelope biogenesis;; Cell cycle control, cell division, chromosome partitioning;; Signal transduction mechanisms	Molecular Function: ATP binding (GO:0005524);; Cellular Component: endoplasmic reticulum (GO:0005783);; Cellular Component: plasma membrane (GO:0005886);; Cellular Component: integral component of membrane (GO:0016021);; Molecular Function: ATPase activity (GO:0016887);;	--	--	Posttranslational modification, protein turnover, chaperones	ATPase family associated with various cellular activities (AAA);; AAA domain (dynein-related subfamily);; Holliday junction DNA helicase ruvB N-terminus;; Domain associated at C-terminal with AAA	AAA-ATPase At3g28510 OS=Arabidopsis thaliana OX=3702 GN=At3g28510 PE=2 SV=1	Posttranslational modification, protein turnover, chaperones	PREDICTED: probable mitochondrial chaperone BCS1-B [Brassica oleracea var. oleracea]
Bol__new_16819	3.82168	1.53661	2.44334	1.09116	7.23479	3.39591	3.02501	0.879229	General function prediction only	Cellular Component: nucleus (GO:0005634);; Cellular Component: cytosol (GO:0005829);; Cellular Component: plasma membrane (GO:0005886);; Cellular Component: chloroplast (GO:0009507);; Molecular Function: transferase activity, transferring acyl groups (GO:0016746);;	--	--	--	Gamma-glutamyl cyclotransferase, AIG2-like	Protein AIG2 B OS=Arabidopsis thaliana OX=3702 GN=AIG2B PE=2 SV=1	Function unknown	PREDICTED: protein AIG2-like [Brassica oleracea var. oleracea]
Bol__new_16821	9.1052	6.99119	11.0726	7.21755	23.9509	12.525	10.5245	3.82537	General function prediction only	--	--	--	--	Gamma-glutamyl cyclotransferase, AIG2-like	Protein AIG2 A OS=Arabidopsis thaliana OX=3702 GN=AIG2A PE=2 SV=1	Function unknown	PREDICTED: protein AIG2-like isoform X1 [Brassica oleracea var. oleracea]
Bol__new_1757	3.57006	2.08072	2.66037	3.05028	4.6793	1.99378	2.23854	1.20013	--	Molecular Function: ATP binding (GO:0005524);; Cellular Component: nucleus (GO:0005634);; Cellular Component: cytoplasm (GO:0005737);; Biological Process: mitotic cell cycle (GO:0007067);; Molecular Function: histone kinase activity (H3-T11 specific) (GO:0035402);; Biological Process: histone H3-T11 phosphorylation (GO:0035407);; Molecular Function: histone kinase activity (H3-T3 specific) (GO:00…	K16315|1.28119e-30|bna:106366834|K16315 serine/threonine-protein kinase haspin [EC:2.7.11.1] | (RefSeq) uncharacterized LOC106366834	--	Cell cycle control, cell division, chromosome partitioning	--	Serine/threonine-protein kinase haspin homolog OS=Arabidopsis thaliana OX=3702 GN=HASPIN PE=1 SV=1	Cell cycle control, cell division, chromosome partitioning	serine/threonine-protein kinase haspin homolog isoform X1 [Brassica napus]
Bol__new_1768	2.74844	1.95091	1.32207	2.88423	4.77845	2.44419	2.98322	1.51369	--	--	--	--	--	--	--	--	fimbrin-4 [Eutrema salsugineum]
Bol__new_1769	0.751592	0.832207	0.572702	1.53938	0.31976	0.844611	0.487181	0.580701	--	--	--	--	Replication, recombination and repair	Myb/SANT-like DNA-binding domain	Uncharacterized protein At2g29880 OS=Arabidopsis thaliana OX=3702 GN=At2g29880 PE=2 SV=1	Function unknown	PREDICTED: uncharacterized protein At2g29880-like [Brassica oleracea var. oleracea]
Bol__new_1772	2.91342	1.57397	2.52271	2.21053	0.793704	1.98693	1.98032	0.921196	--	--	--	--	--	Domain of unknown function (DUF4218);; Domain of unknown function (DUF4216);; Domain of unknown function (DUF4218)	--	Function unknown	uncharacterized protein LOC106383263 isoform X2 [Brassica napus]
Bol__new_1773	6.75376	4.10947	3.73389	1.23049	7.03564	2.73057	4.26356	2.58032	--	Cellular Component: extracellular region (GO:0005576);; Cellular Component: integral component of membrane (GO:0016021);;	--	--	--	--	--	Function unknown	uncharacterized protein LOC111211144 [Brassica napus]
Bol__new_1846	12.8739	6.69901	7.67533	7.75245	16.6076	8.73274	7.45237	4.33577	--	Cellular Component: membrane (GO:0016020);;	--	--	General function prediction only	Domain of unknown function (DUF4283)	--	Function unknown	uncharacterized protein LOC106345690 [Brassica napus]
Bol__new_1910	21.0015	19.7777	19.6805	7.16645	7.20052	18.9596	12.6886	9.72359	--	--	--	--	--	--	Uncharacterized protein At4g04775 OS=Arabidopsis thaliana OX=3702 GN=At4g04775 PE=2 SV=1	Function unknown	uncharacterized protein LOC106371660 [Brassica napus]
Bol__new_1949	8.03717	18.4496	20.241	16.1502	11.2276	12.1299	15.7781	13.79	--	--	--	--	--	--	--	Translation, ribosomal structure and biogenesis	BnaCnng13060D [Brassica napus]
Bol__new_1951	2.94183	2.60338	3.29545	3.06025	8.48666	3.43442	3.54201	2.70346	Energy production and conversion	Cellular Component: proton-transporting two-sector ATPase complex, catalytic domain (GO:0033178);; Cellular Component: proton-transporting ATP synthase complex (GO:0045259);; Molecular Function: transition metal ion binding (GO:0046914);; Molecular Function: organic cyclic compound binding (GO:0097159);; Cellular Component: inner mitochondrial membrane protein complex (GO:0098800);; Molecular Fun…	K02133|1.45773e-21|sita:101763014|K02133 F-type H+-transporting ATPase subunit beta [EC:3.6.3.14] | (RefSeq) uncharacterized LOC101763014	Oxidative phosphorylation (ko00190)	Energy production and conversion	--	ATP synthase subunit beta-3, mitochondrial OS=Arabidopsis thaliana OX=3702 GN=At5g08680 PE=1 SV=1	Energy production and conversion	PREDICTED: LOW QUALITY PROTEIN: uncharacterized protein LOC104734904 [Camelina sativa]
Bol__new_1952	31.9654	17.2122	20.8016	20.7894	44.1905	19.9568	24.1104	13.7351	--	--	--	--	--	--	--	--	--
Bol__new_198	0.881514	1.79127	1.72378	3.22519	2.99883	2.32237	2.29948	2.57291	--	Molecular Function: methyltransferase activity (GO:0008168);; Biological Process: methylation (GO:0032259);;	--	--	--	SAM dependent carboxyl methyltransferase	Salicylate/benzoate carboxyl methyltransferase OS=Arabidopsis thaliana OX=3702 GN=BSMT1 PE=1 SV=1	Function unknown	PREDICTED: salicylate/benzoate carboxyl methyltransferase-like [Brassica oleracea var. oleracea]
Bol__new_1985	5.38898	3.52586	3.82766	5.81342	12.2681	4.29846	5.59363	2.74321	--	Molecular Function: nucleic acid binding (GO:0003676);; Molecular Function: telomerase activity (GO:0003720);; Molecular Function: protein binding (GO:0005515);; Cellular Component: nucleus (GO:0005634);; Biological Process: nucleolus organization (GO:0007000);; Biological Process: telomere maintenance via telomerase (GO:0007004);; Biological Process: meristem maintenance (GO:0010073);; Biologica…	K11126|4.1689e-19|ath:AT5G16850|K11126 telomerase reverse transcriptase [EC:2.7.7.49] | (RefSeq) TERT; telomerase reverse transcriptase	--	Replication, recombination and repair;; Chromatin structure and dynamics	--	Telomerase reverse transcriptase OS=Arabidopsis thaliana OX=3702 GN=TERT PE=1 SV=1	Function unknown	telomerase [Arabidopsis thaliana]
Bol__new_2000	0.909392	0.634723	1.08382	1.71109	2.59288	0.719331	1.49135	0.660196	--	Molecular Function: protein kinase activity (GO:0004672);; Biological Process: protein phosphorylation (GO:0006468);;	K02214|6.90688e-11|bna:106375892|K02214 cell division control protein 7 [EC:2.7.11.1] | (RefSeq) probable serine/threonine-protein kinase cdc7	--	--	--	--	Cell cycle control, cell division, chromosome partitioning	BnaC03g75700D [Brassica napus]
Bol__new_2093	19.1831	14.46	11.513	29.2968	71.0132	20.3018	24.7927	12.6049	--	Cellular Component: extracellular region (GO:0005576);; Cellular Component: integral component of membrane (GO:0016021);;	--	--	--	--	--	Function unknown	PREDICTED: uncharacterized protein LOC106332808 [Brassica oleracea var. oleracea]
Bol__new_213	7.83958	10.0097	10.7889	11.1221	14.9254	11.0258	9.93563	4.45632	--	Molecular Function: sulfotransferase activity (GO:0008146);;	--	--	General function prediction only	Sulfotransferase domain;; Sulfotransferase family;; Sulfotransferase domain	Cytosolic sulfotransferase 1 OS=Arabidopsis thaliana OX=3702 GN=SOT1 PE=2 SV=1	Function unknown	cytosolic sulfotransferase 1-like [Brassica napus]
Bol__new_2146	89.7615	343.604	132.92	264.666	84.9551	211.716	149.729	179.952	--	--	--	--	--	Extensin-like region	--	Function unknown	PREDICTED: uncharacterized protein LOC108822736, partial [Raphanus sativus]
Bol__new_2147	108.757	170.292	180.206	219.642	50.7331	100.439	157.067	165.098	--	--	--	--	--	Extensin-like region;; Soluble NSF attachment protein, SNAP	--	Function unknown	PREDICTED: uncharacterized protein LOC108822736, partial [Raphanus sativus]
Bol__new_2151	8.37329	6.84067	7.41848	3.78652	7.85304	5.82621	6.99815	4.19225	--	Cellular Component: endoplasmic reticulum (GO:0005783);; Cellular Component: integral component of membrane (GO:0016021);;	K04710|0|brp:103835477|K04710 ceramide synthetase [EC:2.3.1.24] | (RefSeq) ASC1-like protein	Sphingolipid metabolism (ko00600)	Intracellular trafficking, secretion, and vesicular transport	TLC domain	LAG1 longevity assurance homolog 3 OS=Arabidopsis thaliana OX=3702 GN=At1g13580 PE=2 SV=2	Intracellular trafficking, secretion, and vesicular transport	BnaCnng04530D [Brassica napus]
Bol__new_216	2.43285	1.33503	1.29068	0.732464	1.54046	1.20573	0.864561	1.2615	--	Molecular Function: DNA binding (GO:0003677);; Molecular Function: transcription factor activity, sequence-specific DNA binding (GO:0003700);; Cellular Component: nucleus (GO:0005634);; Biological Process: meristem maintenance (GO:0010073);; Biological Process: leaf shaping (GO:0010358);; Biological Process: negative regulation of transcription, DNA-templated (GO:0045892);;	--	--	--	B3 DNA binding domain	B3 domain-containing protein At5g06250 OS=Arabidopsis thaliana OX=3702 GN=At5g06250 PE=3 SV=1	Transcription	PREDICTED: B3 domain-containing protein At5g06250-like isoform X2 [Brassica oleracea var. oleracea]
Bol__new_2213	8.14556	3.65541	6.16034	8.9599	10.1922	3.8789	5.47411	3.95589	--	--	K08339|1.75613e-08|cmo:103496203|K08339 autophagy-related protein 5 | (RefSeq) autophagy protein 5	Regulation of autophagy (ko04140)	Posttranslational modification, protein turnover, chaperones	--	Autophagy protein 5 OS=Arabidopsis thaliana OX=3702 GN=ATG5 PE=2 SV=1	Intracellular trafficking, secretion, and vesicular transport	hypothetical protein JCGZ_10510 [Jatropha curcas]
Bol__new_2243	9.9516	7.23354	8.65421	12.0923	7.16027	7.22185	7.83755	11.9639	--	--	--	--	--	--	--	--	--
Bol__new_2266	15.4226	8.79349	9.9765	13.0002	27.2253	11.6675	12.9443	8.64651	--	--	--	--	--	--	--	Function unknown	BnaC04g26030D [Brassica napus]
Bol__new_2309	1.44945	1.12407	2.12634	1.08604	0.507958	1.48052	0.80959	1.34282	--	Cellular Component: nucleus (GO:0005634);; Cellular Component: Golgi apparatus (GO:0005794);; Cellular Component: integral component of membrane (GO:0016021);; Biological Process: Golgi vesicle transport (GO:0048193);;	--	--	--	Syntaxin 6, N-terminal	Syntaxin-61 OS=Arabidopsis thaliana OX=3702 GN=SYP61 PE=1 SV=1	Function unknown	PREDICTED: uncharacterized protein LOC106331927 isoform X1 [Brassica oleracea var. oleracea]
Bol__new_2315	3.43493	2.13419	2.72569	3.76491	6.49852	3.3428	4.00666	2.16159	--	Cellular Component: chloroplast (GO:0009507);; Molecular Function: hydrolase activity (GO:0016787);;	--	--	--	--	Subtilisin-like protease SBT3.6 OS=Arabidopsis thaliana OX=3702 GN=SBT3.6 PE=2 SV=1	--	PREDICTED: subtilisin-like protease SBT3.8 [Brassica rapa]
Bol__new_2324	3.20595	3.36091	2.9557	2.90568	7.27769	3.08561	4.43107	2.78397	--	Molecular Function: nucleotide binding (GO:0000166);; Molecular Function: nucleic acid binding (GO:0003676);;	--	--	General function prediction only	--	RNA-binding protein CP29B, chloroplastic OS=Arabidopsis thaliana OX=3702 GN=CP29B PE=1 SV=1	--	PREDICTED: uncharacterized protein LOC103839241 isoform X5 [Brassica rapa]
Bol__new_234	10.9224	4.29421	3.48666	6.30171	12.2599	4.36488	4.68487	3.14203	--	--	--	--	--	--	--	--	BnaC04g43000D [Brassica napus]
Bol__new_2342	0.846741	1.05842	1.06963	0.611	0.236531	0.73574	0.315443	0.615423	--	--	--	--	General function prediction only	Reverse transcriptase-like;; zinc-binding in reverse transcriptase	Probable lipid-A-disaccharide synthase, mitochondrial OS=Arabidopsis thaliana OX=3702 GN=LPXB PE=2 SV=1	Function unknown	PREDICTED: uncharacterized protein LOC103861146 [Brassica rapa]
Bol__new_2351	1.07297	1.01414	0.521791	0.648251	1.84336	0.357742	0.753554	1.26084	--	--	--	--	General function prediction only	Reverse transcriptase-like	--	Function unknown	uncharacterized protein LOC111211604 [Brassica napus]
Bol__new_2372	2.83437	0.211042	0.655553	0.66178	0.696688	0.34186	1.2697	0.27874	--	--	--	--	Replication, recombination and repair	Myb/SANT-like DNA-binding domain	--	Function unknown	uncharacterized protein LOC106391418 isoform X2 [Brassica napus]
Bol__new_2374	1.87643	0.356276	0.438979	0.669812	0.839524	0.303838	0.679419	0.328862	--	--	--	--	Replication, recombination and repair	DDE superfamily endonuclease;; Transposase DDE domain;; Plant transposon protein	UPF0725 protein At2g20625 OS=Arabidopsis thaliana OX=3702 GN=At2g20625 PE=3 SV=1	Function unknown	protein ANTAGONIST OF LIKE HETEROCHROMATIN PROTEIN 1-like [Brassica napus]
Bol__new_2389	6.59256	13.9718	13.7724	14.5401	3.91888	7.31141	6.84579	9.96404	Transcription	Molecular Function: protein serine/threonine kinase activity (GO:0004674);; Molecular Function: ATP binding (GO:0005524);; Biological Process: protein phosphorylation (GO:0006468);; Cellular Component: integral component of membrane (GO:0016021);;	--	--	--	Di-glucose binding within endoplasmic reticulum;; Leucine rich repeat;; Leucine Rich repeats (2 copies);; Protein kinase domain;; Protein tyrosine kinase;; Leucine rich repeat;; Leucine Rich repeats (2 copies);; Leucine Rich Repeat	Probable LRR receptor-like serine/threonine-protein kinase At1g29720 OS=Arabidopsis thaliana OX=3702 GN=RFK1 PE=2 SV=3	Function unknown	PREDICTED: probable LRR receptor-like serine/threonine-protein kinase At1g29720 [Brassica oleracea var. oleracea]
Bol__new_240	3.66329	2.2547	2.65362	3.41269	6.54164	2.25129	3.4311	2.6035	--	--	--	--	General function prediction only	--	--	Function unknown	PREDICTED: uncharacterized protein LOC108851119 [Raphanus sativus]
Bol__new_244	3.66646	1.14566	1.6542	0.57562	1.33002	1.76243	1.48862	1.04245	--	Biological Process: pollen development (GO:0009555);; Biological Process: pollen tube growth (GO:0009860);; Biological Process: phloem transport (GO:0010233);; Molecular Function: nicotianamine synthase activity (GO:0030410);; Biological Process: nicotianamine biosynthetic process (GO:0030418);; Biological Process: cellular response to iron ion (GO:0071281);; Biological Process: cellular response…	K05953|1.32368e-50|bna:106428315|K05953 nicotianamine synthase [EC:2.5.1.43] | (RefSeq) nicotianamine synthase 2-like	--	--	Nicotianamine synthase protein	Nicotianamine synthase 1 OS=Arabidopsis thaliana OX=3702 GN=NAS1 PE=2 SV=1	--	nicotianamine synthase 1 [Eutrema salsugineum]
Bol__new_2454	2.27356	1.29541	1.37994	2.02702	2.98998	1.42705	1.90172	0.874846	--	--	--	--	--	Domain of unknown function (DUF4218);; Domain of unknown function (DUF4216)	--	Function unknown	uncharacterized protein LOC111198365 [Brassica napus]
Bol__new_2462	3.35806	2.47925	1.37533	2.63553	6.11847	1.87477	2.27989	2.11431	--	--	K02328|1.96942e-45|crb:CARUB_v10023232mg|K02328 DNA polymerase delta subunit 2 | (RefSeq) hypothetical protein	Purine metabolism (ko00230);; Pyrimidine metabolism (ko00240);; DNA replication (ko03030);; Base excision repair (ko03410);; Nucleotide excision repair (ko03420);; Mismatch repair (ko03430);; Homologous recombination (ko03440)	Replication, recombination and repair	--	DNA polymerase delta small subunit OS=Arabidopsis thaliana OX=3702 GN=POLD2 PE=2 SV=2	Replication, recombination and repair	PREDICTED: DNA polymerase delta small subunit isoform X2 [Camelina sativa]
Bol__new_2480	7.86376	4.44479	5.74278	5.8302	11.2177	5.98041	7.64712	4.03914	--	--	--	--	--	--	1,4-dihydroxy-2-naphthoyl-CoA synthase, peroxisomal OS=Arabidopsis thaliana OX=3702 GN=MENB PE=1 SV=2	Function unknown	protein TIME FOR COFFEE-like isoform X3 [Brassica napus]
Bol__new_2499	18.357	11.7325	10.1024	12.9487	20.2394	11.9025	12.1647	7.23308	--	--	--	--	--	--	--	--	PREDICTED: uncharacterized protein LOC106314977 [Brassica oleracea var. oleracea]
Bol__new_25	0.464884	2.19718	1.98736	1.32665	1.14668	1.3286	1.18606	1.69158	--	--	--	--	--	Plant transposase (Ptta/En/Spm family)	--	Function unknown	uncharacterized protein LOC111210940 [Brassica napus]
Bol__new_2500	1.28861	1.44324	1.72583	1.9634	0.813406	1.82994	1.95631	1.37238	--	--	--	--	General function prediction only	zinc-binding in reverse transcriptase;; Reverse transcriptase (RNA-dependent DNA polymerase);; Reverse transcriptase (RNA-dependent DNA polymerase);; Reverse transcriptase-like	Uncharacterized mitochondrial protein AtMg00310 OS=Arabidopsis thaliana OX=3702 GN=AtMg00310 PE=4 SV=1	Function unknown	uncharacterized protein LOC106355090 [Brassica napus]
Bol__new_2525	0.767784	1.78218	1.29235	2.0142	2.27194	2.19619	1.34299	1.75138	Transcription	Cellular Component: integral component of membrane (GO:0016021);;	--	--	General function prediction only	Leucine rich repeat;; Leucine Rich repeats (2 copies);; Leucine Rich Repeat;; Leucine rich repeat N-terminal domain;; Leucine Rich repeat	Receptor-like protein 12 OS=Arabidopsis thaliana OX=3702 GN=RLP12 PE=2 SV=2	Function unknown	receptor like protein 30-like [Brassica napus]
Bol__new_255	34.2074	17.653	17.8114	14.423	51.7744	14.9829	27.4261	11.1199	--	--	--	--	--	--	Protein PELPK1 OS=Arabidopsis thaliana OX=3702 GN=PELPK1 PE=2 SV=1	Function unknown	periaxin-like [Brassica napus]
Bol__new_2551	1.11696	1.12255	0.95171	0.918129	0.237252	0.845804	0.469731	1.29262	--	--	--	--	--	--	--	--	--
Bol__new_2554	1.46668	2.07819	2.07639	2.0719	1.61299	1.79828	1.28117	3.20742	--	Molecular Function: transmembrane receptor protein serine/threonine kinase activity (GO:0004675);; Molecular Function: protein binding (GO:0005515);; Molecular Function: ATP binding (GO:0005524);; Cellular Component: plasma membrane (GO:0005886);; Biological Process: protein phosphorylation (GO:0006468);; Biological Process: cell surface receptor signaling pathway (GO:0007166);; Cellular Componen…	--	--	Signal transduction mechanisms	ENT domain	Probable serine/threonine-protein kinase CST OS=Arabidopsis thaliana OX=3702 GN=CST PE=1 SV=2	Signal transduction mechanisms	PREDICTED: probable serine/threonine-protein kinase Cx32, chloroplastic [Brassica rapa]
Bol__new_2596	3.50757	2.44593	1.87065	1.22172	3.095	1.80196	1.20815	1.31114	--	--	--	--	--	--	--	--	PREDICTED: uncharacterized protein LOC106338388 [Brassica oleracea var. oleracea]
Bol__new_2601	3.71195	2.84723	3.40103	3.59226	6.68416	2.8435	4.12204	2.04564	--	--	--	--	--	--	--	--	--
Bol__new_2606	2.40575	1.51215	1.86413	1.65909	4.76482	1.79448	2.64898	1.18797	--	Cellular Component: endoplasmic reticulum (GO:0005783);; Cellular Component: chloroplast (GO:0009507);; Cellular Component: integral component of membrane (GO:0016021);;	--	--	Signal transduction mechanisms	Organic solute transporter Ostalpha;; Organic solute transporter Ostalpha	Protein LAZ1 homolog 1 OS=Arabidopsis thaliana OX=3702 GN=At1g77220 PE=2 SV=1	Function unknown	BnaC03g64110D [Brassica napus]
Bol__new_2625	3.03426	2.43499	2.05461	3.91594	8.70694	1.94306	3.913	1.98065	--	--	--	--	--	--	--	--	BnaC03g64620D [Brassica napus]
Bol__new_2626	12.4809	12.6366	12.8822	10.4855	6.49972	11.3696	7.8607	10.4768	--	Cellular Component: nucleus (GO:0005634);;	--	--	--	--	--	Function unknown	uncharacterized protein LOC106389940 [Brassica napus]
Bol__new_2627	15.6478	14.6011	13.7674	11.6775	4.77885	13.8569	11.8947	11.8792	Carbohydrate transport and metabolism	Molecular Function: alpha,alpha-trehalase activity (GO:0004555);; Biological Process: trehalose metabolic process (GO:0005991);; Cellular Component: integral component of membrane (GO:0016021);;	K01194|1.12031e-144|bna:106376007|K01194 alpha,alpha-trehalase [EC:3.2.1.28] | (RefSeq) trehalase-like	Starch and sucrose metabolism (ko00500)	Carbohydrate transport and metabolism	Trehalase;; Trehalase	Trehalase OS=Arabidopsis thaliana OX=3702 GN=TRE1 PE=2 SV=1	Carbohydrate transport and metabolism	PREDICTED: trehalase [Brassica oleracea var. oleracea]
Bol__new_2628	18.2046	28.7879	30.7783	36.4753	17.6974	24.2346	24.9638	33.9467	Transcription	Molecular Function: ATP binding (GO:0005524);; Biological Process: signal transduction (GO:0007165);; Molecular Function: ADP binding (GO:0043531);;	--	--	--	TIR domain;; NB-ARC domain;; TIR domain;; Leucine Rich Repeat	Disease resistance protein TAO1 OS=Arabidopsis thaliana OX=3702 GN=TAO1 PE=4 SV=1	Function unknown	PREDICTED: disease resistance protein TAO1-like isoform X1 [Brassica oleracea var. oleracea]
Bol__new_2630	4.4064	4.06649	4.74089	5.33848	2.25307	3.91956	3.13133	4.6514	--	Molecular Function: nucleotide binding (GO:0000166);; Cellular Component: membrane part (GO:0044425);;	K13412|2.29031e-12|eus:EUTSA_v100267670m|K13412 calcium-dependent protein kinase [EC:2.7.11.1] | (RefSeq) hypothetical protein	Plant-pathogen interaction (ko04626)	Signal transduction mechanisms	--	Calcium-dependent protein kinase 15 OS=Arabidopsis thaliana OX=3702 GN=CPK15 PE=2 SV=1	Signal transduction mechanisms	hypothetical protein EUTSA_v100267670mg, partial [Eutrema salsugineum]
Bol__new_2644	0.995505	0.807833	0.914659	0.832119	1.58876	0.623514	0.696894	0.198892	--	--	--	--	--	F-box domain;; F-box-like;; F-box associated domain	Putative F-box protein At1g53360 OS=Arabidopsis thaliana OX=3702 GN=At1g53360 PE=4 SV=3	Function unknown	BnaC03g64920D [Brassica napus]
Bol__new_2672	6.8149	8.59934	8.99266	9.78493	4.83828	7.73869	10.728	7.83928	--	Molecular Function: nucleic acid binding (GO:0003676);; Molecular Function: helicase activity (GO:0004386);; Molecular Function: ATP binding (GO:0005524);;	K12854|6.81872e-81|bna:106408584|K12854 pre-mRNA-splicing helicase BRR2 [EC:3.6.4.13] | (RefSeq) U5 small nuclear ribonucleoprotein 200 kDa helicase-like	Spliceosome (ko03040)	RNA processing and modification	Sec63 Brl domain	DExH-box ATP-dependent RNA helicase DExH12 OS=Arabidopsis thaliana OX=3702 GN=BRR2A PE=1 SV=1	Replication, recombination and repair	LOW QUALITY PROTEIN: DExH-box ATP-dependent RNA helicase DExH12-like [Brassica napus]
Bol__new_272	1.95011	3.50456	4.76207	5.61853	2.79699	3.50546	2.95542	4.94712	--	--	--	--	--	--	--	--	--
Bol__new_2740	8.84075	2.51777	4.08998	2.91062	4.1189	3.13567	5.52267	2.96292	--	--	--	--	--	--	--	--	BnaCnng38400D [Brassica napus]
Bol__new_2767	1.87149	1.19222	1.35855	2.48748	4.87581	1.27436	1.15811	0.690585	--	Cellular Component: cytosol (GO:0005829);; Molecular Function: oxidoreductase activity (GO:0016491);;	K06072|1.01774e-58|brp:103841712|K06072 deoxyhypusine monooxygenase [EC:1.14.99.29] | (RefSeq) deoxyhypusine hydroxylase	--	General function prediction only	--	Deoxyhypusine hydroxylase OS=Arabidopsis thaliana OX=3702 GN=At3g58180 PE=1 SV=1	Energy production and conversion	BnaC03g67140D [Brassica napus]
Bol__new_2794	0.967732	0.415665	0.4527	0.535372	2.01555	0.585878	0.561446	0.331488	--	--	--	--	--	--	--	--	BnaC03g67800D [Brassica napus]
Bol__new_2797	4.38541	3.33752	3.74766	1.87835	1.44649	3.46784	2.3443	3.09164	Mobilome: prophages, transposons	--	--	--	General function prediction only	--	Retrovirus-related Pol polyprotein from transposon RE2 OS=Arabidopsis thaliana OX=3702 GN=RE2 PE=4 SV=1	Function unknown	PREDICTED: uncharacterized mitochondrial protein AtMg00810-like [Brassica oleracea var. oleracea]
Bol__new_2806	4.45854	8.85599	6.24059	2.8144	2.3071	5.64334	6.64338	3.46371	--	--	--	--	--	Extensin-like region	--	--	PREDICTED: uncharacterized protein LOC106331152 [Brassica oleracea var. oleracea]
Bol__new_281	30.9141	24.0912	24.4523	42.1185	77.3407	31.0597	26.9213	25.5785	--	--	--	--	--	--	--	--	--
Bol__new_2823	2.78184	2.17585	2.14557	3.26985	5.21119	1.73944	2.19234	1.59566	--	--	--	--	RNA processing and modification	--	Mediator of RNA polymerase II transcription subunit 36a OS=Arabidopsis thaliana OX=3702 GN=MED36A PE=1 SV=2	--	rRNA 2&apos;-O-methyltransferase fibrillarin-like isoform X2 [Brassica napus]
Bol__new_2828	1.71395	3.06123	2.49531	3.54131	1.42714	2.21844	2.67616	2.85959	--	Molecular Function: aminoacyl-tRNA ligase activity (GO:0004812);; Molecular Function: ATP binding (GO:0005524);; Biological Process: tRNA aminoacylation for protein translation (GO:0006418);;	--	--	--	Protein MS5	UPF0725 protein At4g29550 OS=Arabidopsis thaliana OX=3702 GN=At4g29550 PE=2 SV=1	--	UPF0725 protein At5g63820-like isoform X1 [Brassica napus]
Bol__new_2852	6.37559	4.98012	4.97511	8.75962	12.297	5.18114	4.70219	5.21505	--	Cellular Component: endosome (GO:0005768);; Cellular Component: trans-Golgi network (GO:0005802);;	--	--	Intracellular trafficking, secretion, and vesicular transport	--	--	--	BnaA07g07900D [Brassica napus]
Bol__new_2895	5.35238	5.38546	5.82016	4.69452	2.9556	5.16876	3.44916	4.54036	--	--	--	--	General function prediction only	--	Ethylene-responsive transcription factor RAP2-7 OS=Arabidopsis thaliana OX=3702 GN=RAP2-7 PE=2 SV=2	Transcription	PREDICTED: uncharacterized protein LOC103851767 [Brassica rapa]
Bol__new_2924	1.38219	0.606489	0.981345	0.51541	1.33194	0.808596	0.546513	0.537812	--	--	--	--	--	rRNA processing/ribosome biogenesis	--	Function unknown	PREDICTED: uncharacterized protein LOC106293531 isoform X1 [Brassica oleracea var. oleracea]
Bol__new_2942	18.4103	10.3388	9.72154	7.70909	37.0288	10.4425	12.5056	6.99428	--	--	--	--	--	--	--	--	BnaCnng70510D [Brassica napus]
Bol__new_2953	12.6343	13.0502	15.9985	2.28052	11.1662	18.0214	14.3738	6.83604	--	Molecular Function: protein binding (GO:0005515);; Molecular Function: phosphatidylethanolamine binding (GO:0008429);; Cellular Component: chloroplast (GO:0009507);; Biological Process: response to salt stress (GO:0009651);; Biological Process: positive gravitropism (GO:0009958);; Molecular Function: sterol binding (GO:0032934);;	--	--	General function prediction only	ML domain	MD-2-related lipid-recognition protein ROSY1 OS=Arabidopsis thaliana OX=3702 GN=ROSY1 PE=1 SV=1	Intracellular trafficking, secretion, and vesicular transport	PREDICTED: uncharacterized protein LOC106334073 [Brassica oleracea var. oleracea]
Bol__new_2957	4.29115	3.32608	3.0794	3.56211	7.67732	2.94742	3.99467	2.5759	--	--	--	--	General function prediction only	Reverse transcriptase-like	Uncharacterized mitochondrial protein AtMg01250 OS=Arabidopsis thaliana OX=3702 GN=AtMg01250 PE=4 SV=1	Function unknown	PREDICTED: uncharacterized protein LOC108850231 [Raphanus sativus]
Bol__new_2961	2.63906	1.45127	1.53404	0.814033	4.54228	3.11515	1.08956	1.35646	--	--	--	--	--	hAT family C-terminal dimerisation region	--	Function unknown	uncharacterized protein LOC106400119 [Brassica napus]
Bol__new_2969	1.16375	2.38824	1.76962	3.32115	2.67924	2.63191	3.55512	2.62648	--	--	--	--	--	--	--	--	PREDICTED: uncharacterized protein LOC106335745 [Brassica oleracea var. oleracea]
Bol__new_2970	24.6858	15.7727	16.8484	19.5311	40.9501	15.2592	17.7067	13.5329	--	--	K13121|2.7859e-45|bna:106398468|K13121 protein FRA10AC1 | (RefSeq) protein FRA10AC1 homolog	--	Function unknown	Folate-sensitive fragile site protein Fra10Ac1	--	Function unknown	PREDICTED: protein FRA10AC1 [Brassica oleracea var. oleracea]
Bol__new_2982	7.08661	8.29713	6.52942	8.61834	26.3586	6.58642	10.6472	2.9759	Carbohydrate transport and metabolism	Cellular Component: extracellular region (GO:0005576);; Cellular Component: membrane (GO:0016020);; Molecular Function: pectate lyase activity (GO:0030570);; Biological Process: pectin catabolic process (GO:0045490);; Molecular Function: metal ion binding (GO:0046872);;	K01728|0|bna:106375788|K01728 pectate lyase [EC:4.2.2.2] | (RefSeq) probable pectate lyase 18	Pentose and glucuronate interconversions (ko00040)	--	Pectate lyase	Probable pectate lyase 18 OS=Arabidopsis thaliana OX=3702 GN=At4g24780 PE=2 SV=2	Carbohydrate transport and metabolism	PREDICTED: probable pectate lyase 18 [Brassica oleracea var. oleracea]
Bol__new_2994	1.81903	1.83333	1.52922	2.52392	3.30611	1.26544	1.68451	1.45878	--	--	--	--	--	--	--	--	BnaC04g01500D [Brassica napus]
Bol__new_303	1.29753	0.826966	0.993672	0.889	2.27617	0.84017	0.966555	0.704475	--	Molecular Function: protein binding (GO:0005515);; Cellular Component: cytosol (GO:0005829);; Biological Process: ubiquitin-dependent protein catabolic process (GO:0006511);; Cellular Component: COP9 signalosome (GO:0008180);; Biological Process: red, far-red light phototransduction (GO:0009585);; Biological Process: photomorphogenesis (GO:0009640);; Biological Process: protein deneddylation (GO:…	K12177|1.15621e-125|eus:EUTSA_v10013615mg|K12177 COP9 signalosome complex subunit 3 | (RefSeq) hypothetical protein	--	Posttranslational modification, protein turnover, chaperones;; Signal transduction mechanisms	--	COP9 signalosome complex subunit 3 OS=Arabidopsis thaliana OX=3702 GN=CSN3 PE=1 SV=2	Posttranslational modification, protein turnover, chaperones	COP9 signalosome complex subunit 3 [Eutrema salsugineum]
Bol__new_3045	4.22354	2.80318	1.88026	2.15244	7.47805	2.51295	2.48387	2.26862	--	Biological Process: G1/S transition of mitotic cell cycle (GO:0000082);; Cellular Component: cyclin-dependent protein kinase holoenzyme complex (GO:0000307);; Molecular Function: cyclin-dependent protein serine/threonine kinase activity (GO:0004693);; Molecular Function: ATP binding (GO:0005524);; Cellular Component: nucleus (GO:0005634);; Cellular Component: cytoplasm (GO:0005737);; Biological P…	K07760|4.52738e-62|brp:103829401|K07760 cyclin-dependent kinase [EC:2.7.11.22] | (RefSeq) cyclin-dependent kinase B2-2	--	General function prediction only	Protein kinase domain	Cyclin-dependent kinase B2-2 OS=Arabidopsis thaliana OX=3702 GN=CDKB2-2 PE=1 SV=2	Signal transduction mechanisms	cyclin-dependent kinase B2_2, partial [Brassica juncea]
Bol__new_3071	0.743808	0.813243	0.92739	1.0094	4.5134	1.35937	1.49257	0.529472	Cell wall/membrane/envelope biogenesis	Molecular Function: protein binding (GO:0005515);; Cellular Component: nucleus (GO:0005634);; Cellular Component: cytosol (GO:0005829);; Biological Process: regulation of phenylpropanoid metabolic process (GO:2000762);;	--	--	General function prediction only	Kelch motif;; Kelch motif;; Galactose oxidase, central domain;; Galactose oxidase, central domain;; Kelch motif;; Peptidase family C54;; Peptidase family C54	F-box/kelch-repeat protein At2g44130 OS=Arabidopsis thaliana OX=3702 GN=At2g44130 PE=2 SV=2	Function unknown	PREDICTED: F-box/kelch-repeat protein At2g44130-like [Brassica oleracea var. oleracea]
Bol__new_308	2.66605	1.08811	1.47977	2.1415	4.68	1.32098	1.66854	1.60882	--	Molecular Function: nucleotide binding (GO:0000166);; Molecular Function: protein serine/threonine kinase activity (GO:0004674);; Biological Process: protein phosphorylation (GO:0006468);; Molecular Function: zinc ion binding (GO:0008270);; Molecular Function: hydrolase activity (GO:0016787);;	K11407|9.69907e-22|bna:106367495|K11407 histone deacetylase 6 [EC:3.5.1.98] | (RefSeq) histone deacetylase 15	--	Signal transduction mechanisms	--	Mitogen-activated protein kinase 16 OS=Arabidopsis thaliana OX=3702 GN=MPK16 PE=2 SV=2	Chromatin structure and dynamics;; Secondary metabolites biosynthesis, transport and catabolism	BnaC01g14820D [Brassica napus]
Bol__new_3088	20.2024	21.4683	23.6011	19.9354	12.3239	19.4695	13.6056	28.8697	Carbohydrate transport and metabolism	Cellular Component: Golgi apparatus (GO:0005794);; Cellular Component: cytosol (GO:0005829);; Biological Process: carbohydrate metabolic process (GO:0005975);; Molecular Function: beta-glucosidase activity (GO:0008422);; Cellular Component: plant-type cell wall (GO:0009505);; Cellular Component: plasmodesma (GO:0009506);; Cellular Component: apoplast (GO:0048046);; Molecular Function: scopolin be…	K01188|0|bna:106396737|K01188 beta-glucosidase [EC:3.2.1.21] | (RefSeq) beta-glucosidase 15-like	Cyanoamino acid metabolism (ko00460);; Starch and sucrose metabolism (ko00500);; Phenylpropanoid biosynthesis (ko00940)	Carbohydrate transport and metabolism	Glycosyl hydrolase family 1;; Glycosyl hydrolase family 1	Beta-glucosidase 15 OS=Arabidopsis thaliana OX=3702 GN=BGLU15 PE=1 SV=1	Carbohydrate transport and metabolism	beta-glucosidase 15-like [Brassica napus]
Bol__new_3125	2.98062	1.65128	2.71739	1.76263	5.43267	1.2209	3.30658	1.39708	--	--	--	--	--	--	Probable FBD-associated F-box protein At1g32375 OS=Arabidopsis thaliana OX=3702 GN=At1g32375 PE=4 SV=2	--	--
Bol__new_313	1.40107	0.966234	1.0716	0.419742	0.43799	0.545288	0.455191	1.87392	--	--	--	--	--	--	--	--	--
Bol__new_3180	1.68046	3.66884	2.795	3.93798	3.00604	3.21594	3.93765	3.01459	General function prediction only	Biological Process: defense response (GO:0006952);; Molecular Function: ADP binding (GO:0043531);;	--	--	Signal transduction mechanisms	NB-ARC domain	Disease resistance protein RPP8 OS=Arabidopsis thaliana OX=3702 GN=RPP8 PE=1 SV=2	Function unknown	probable disease resistance RPP8-like protein 4 [Brassica napus]
Bol__new_3250	3.23591	5.78753	5.75029	2.9372	1.52668	4.18931	3.93472	2.5107	--	--	--	--	General function prediction only	gag-polypeptide of LTR copia-type;; GAG-pre-integrase domain	Retrovirus-related Pol polyprotein from transposon RE1 OS=Arabidopsis thaliana OX=3702 GN=RE1 PE=2 SV=1	Replication, recombination and repair	PREDICTED: uncharacterized protein LOC106329696 [Brassica oleracea var. oleracea]
Bol__new_3262	10.7871	6.0678	6.44146	5.79059	2.24163	3.89153	2.13806	3.86757	--	Molecular Function: nucleic acid binding (GO:0003676);; Cellular Component: membrane (GO:0016020);; Molecular Function: protein dimerization activity (GO:0046983);;	--	--	--	Protein of unknown function (DUF 659);; hAT family C-terminal dimerisation region;; BED zinc finger	--	Function unknown	uncharacterized protein LOC106430246 [Brassica napus]
Bol__new_3280	612.081	554.987	617.804	441.383	232.368	604.635	454.798	564.733	--	Molecular Function: transcription factor activity, sequence-specific DNA binding (GO:0003700);; Biological Process: regulation of transcription, DNA-templated (GO:0006355);; Molecular Function: sequence-specific DNA binding (GO:0043565);;	K13424|0|bna:106410903|K13424 WRKY transcription factor 33 | (RefSeq) probable WRKY transcription factor 33	Plant-pathogen interaction (ko04626)	--	WRKY DNA -binding domain	Probable WRKY transcription factor 33 OS=Arabidopsis thaliana OX=3702 GN=WRKY33 PE=1 SV=2	Transcription	PREDICTED: probable WRKY transcription factor 33 [Brassica oleracea var. oleracea]
Bol__new_329	4.92825	7.43525	4.4386	7.44297	3.09396	7.06047	5.31574	5.30183	--	Molecular Function: nucleotide binding (GO:0000166);;	--	--	--	Leucine Rich repeats (2 copies);; NB-ARC domain;; Leucine Rich Repeat	Disease resistance-like protein DSC2 OS=Arabidopsis thaliana OX=3702 GN=DSC2 PE=1 SV=1	Function unknown	PREDICTED: disease resistance protein TAO1-like [Brassica oleracea var. oleracea]
Bol__new_3294	14.5638	14.3973	19.9179	10.5591	13.0713	19.5811	28.6883	15.2468	Carbohydrate transport and metabolism;; Amino acid transport and metabolism;; Inorganic ion transport and metabolism;; General function prediction only	Molecular Function: inorganic phosphate transmembrane transporter activity (GO:0005315);; Molecular Function: sugar:proton symporter activity (GO:0005351);; Molecular Function: protein binding (GO:0005515);; Cellular Component: nucleus (GO:0005634);; Cellular Component: vacuole (GO:0005773);; Cellular Component: Golgi apparatus (GO:0005794);; Cellular Component: integral component of plasma membr…	K08176|0|bna:106410941|K08176 MFS transporter, PHS family, inorganic phosphate transporter | (RefSeq) inorganic phosphate transporter 1-4-like	--	Inorganic ion transport and metabolism	Sugar (and other) transporter;; Major Facilitator Superfamily	Inorganic phosphate transporter 1-4 OS=Arabidopsis thaliana OX=3702 GN=PHT1-4 PE=1 SV=1	Carbohydrate transport and metabolism	inorganic phosphate transporter 1-4-like [Brassica napus]
Bol__new_3298	4.27527	2.26913	3.40823	0	2.56468	3.67159	1.74234	3.3971	--	Cellular Component: integral component of membrane (GO:0016021);;	--	--	--	--	--	Function unknown	PREDICTED: uncharacterized protein LOC103867064 [Brassica rapa]
Bol__new_3326	6.12225	9.77449	7.52168	16.7369	28.377	7.8043	12.9672	5.2963	--	Cellular Component: extracellular region (GO:0005576);; Cellular Component: cytosol (GO:0005829);; Biological Process: syncytium formation (GO:0006949);; Cellular Component: plant-type cell wall (GO:0009505);; Cellular Component: plasmodesma (GO:0009506);; Biological Process: unidimensional cell growth (GO:0009826);; Biological Process: plant-type cell wall loosening (GO:0009828);; Biological Pro…	--	--	--	Pollen allergen;; Lytic transglycolase	Expansin-A4 OS=Arabidopsis thaliana OX=3702 GN=EXPA4 PE=1 SV=1	Carbohydrate transport and metabolism	PREDICTED: expansin-A4-like [Brassica oleracea var. oleracea]
Bol__new_3394	23.6612	17.3335	17.7645	22.4718	43.5235	15.4754	21.4694	12.9832	--	Cellular Component: integral component of membrane (GO:0016021);; Biological Process: response to karrikin (GO:0080167);;	--	--	--	--	--	Function unknown	PREDICTED: uncharacterized protein LOC103863470 [Brassica rapa]
Bol__new_34	1.82921	1.12505	1.44969	4.06726	10.7331	2.14818	1.81714	1.73648	--	--	--	--	--	--	--	--	--
Bol__new_3447	1.27741	1.32902	1.07679	1.17295	2.51841	1.06894	1.22124	0.755669	--	--	--	--	Cytoskeleton	--	Myosin-16 OS=Arabidopsis thaliana OX=3702 GN=XI-J PE=2 SV=1	Cytoskeleton	BnaC04g55490D [Brassica napus]
Bol__new_3448	8.35898	14.2038	7.32615	12.7514	9.31044	8.98143	11.0994	10.1831	Posttranslational modification, protein turnover, chaperones	--	--	--	Posttranslational modification, protein turnover, chaperones;; General function prediction only	IQ calmodulin-binding motif;; Ubiquitin family;; Ubiquitin-2 like Rad60 SUMO-like	Polyubiquitin (Fragment) OS=Linum usitatissimum OX=4006 PE=3 SV=2	Posttranslational modification, protein turnover, chaperones	ubiquitin2 [Zea mays]
Bol__new_3520	3.88415	3.42916	6.03071	4.77893	3.19358	7.26037	3.38374	2.99285	--	Cellular Component: nucleus (GO:0005634);; Cellular Component: plastid (GO:0009536);; Biological Process: root meristem specification (GO:0010071);; Biological Process: maintenance of root meristem identity (GO:0010078);; Biological Process: regulation of gene expression (GO:0010468);; Biological Process: maintenance of shoot apical meristem identity (GO:0010492);; Biological Process: regulation …	--	--	--	--	Protein OBERON 2 OS=Arabidopsis thaliana OX=3702 GN=OBE2 PE=1 SV=1	Function unknown	BnaCnng49590D [Brassica napus]
Bol__new_3522	3.07011	4.17274	3.27744	3.06905	2.18879	4.94101	1.84201	3.32815	--	Molecular Function: sulfotransferase activity (GO:0008146);;	K01016|0|bna:106357111|K01016 estrone sulfotransferase [EC:2.8.2.4] | (RefSeq) cytosolic sulfotransferase 1-like	--	General function prediction only	Sulfotransferase domain;; Sulfotransferase family	Cytosolic sulfotransferase 1 OS=Arabidopsis thaliana OX=3702 GN=SOT1 PE=2 SV=1	Function unknown	PREDICTED: cytosolic sulfotransferase 1-like [Brassica oleracea var. oleracea]
Bol__new_3557	1.80052	1.15176	1.49063	2.14184	4.31573	1.64848	1.47373	2.04828	--	--	--	--	--	--	--	--	--
Bol__new_3574	2.64793	1.55722	1.19728	1.99319	3.19172	1.49495	0.982679	1.14678	--	Cellular Component: nucleus (GO:0005634);;	--	--	--	--	--	Function unknown	BnaA02g06760D [Brassica napus]
Bol__new_3589	1.4535	2.47466	3.16346	4.14701	1.74217	2.40834	3.22493	2.37757	--	--	--	--	General function prediction only	Retrotransposon gag protein	--	--	uncharacterized protein LOC106392982 [Brassica napus]
Bol__new_3626	2.4986	1.21529	1.48758	1.80901	4.85178	1.34209	1.48864	0.960323	--	--	--	--	--	--	--	--	--
Bol__new_3661	115.366	102.935	104.989	81.3681	46.8696	102.555	66.2872	105.959	--	Molecular Function: ion channel activity (GO:0005216);; Cellular Component: integral component of membrane (GO:0016021);; Biological Process: ion transmembrane transport (GO:0034220);;	K05391|0|brp:103869661|K05391 cyclic nucleotide gated channel, other eukaryote | (RefSeq) putative cyclic nucleotide-gated ion channel 19	Plant-pathogen interaction (ko04626)	Inorganic ion transport and metabolism;; Signal transduction mechanisms	--	Putative cyclic nucleotide-gated ion channel 19 OS=Arabidopsis thaliana OX=3702 GN=CNGC19 PE=3 SV=1	Intracellular trafficking, secretion, and vesicular transport	PREDICTED: putative cyclic nucleotide-gated ion channel 19 [Brassica rapa]
Bol__new_3694	0.796176	0.376468	0.51289	0.824995	1.4667	0.265174	0.675246	0.45413	--	--	--	--	--	--	--	--	PREDICTED: uncharacterized protein LOC106340573 [Brassica oleracea var. oleracea]
Bol__new_3710	0.939753	1.27202	1.30604	1.1667	0.49002	2.20541	1.39668	1.39667	--	--	--	--	--	Pollen proteins Ole e I like	Proline-rich protein 3 OS=Arabidopsis thaliana OX=3702 GN=PRP3 PE=2 SV=1	--	PREDICTED: proline-rich protein 1-like isoform X1 [Brassica rapa]
Bol__new_3713	3.06186	2.10082	1.95372	2.80669	4.35778	2.40836	2.41248	1.57465	--	--	--	--	--	Domain of unknown function (DUF4216);; Domain of unknown function (DUF4218)	--	Function unknown	uncharacterized protein LOC111198365 [Brassica napus]
Bol__new_3717	2.6581	1.56201	1.0682	0.70083	3.88722	1.35219	1.58574	1.0239	--	--	K14685|5.57954e-34|bna:106408676|K14685 solute carrier family 40 (iron-regulated transporter), member 1 | (RefSeq) solute carrier family 40 member 1-like	--	--	--	--	--	PREDICTED: uncharacterized protein LOC106293484 [Brassica oleracea var. oleracea]
Bol__new_374	1.63159	2.86005	2.65014	2.29935	1.16244	2.09971	1.96689	1.97722	Secondary metabolites biosynthesis, transport and catabolism	Molecular Function: protein serine/threonine kinase activity (GO:0004674);; Molecular Function: ATP binding (GO:0005524);; Cellular Component: plasma membrane (GO:0005886);; Biological Process: protein phosphorylation (GO:0006468);; Cellular Component: plasmodesma (GO:0009506);; Cellular Component: integral component of membrane (GO:0016021);; Molecular Function: carbohydrate binding (GO:0030246)…	--	--	--	Legume lectin domain;; Protein tyrosine kinase;; Protein kinase domain	Putative L-type lectin-domain containing receptor kinase I.11 OS=Arabidopsis thaliana OX=3702 GN=LECRK111 PE=3 SV=1	Signal transduction mechanisms	PREDICTED: putative L-type lectin-domain containing receptor kinase I.11 [Brassica rapa]
Bol__new_375	0.745548	0.545105	0.629574	0.711968	3.47883	0.631597	1.57274	0.580184	--	Cellular Component: nucleus (GO:0005634);; Cellular Component: mitochondrion (GO:0005739);; Cellular Component: endoplasmic reticulum (GO:0005783);; Cellular Component: integral component of membrane (GO:0016021);;	--	--	--	--	--	--	uncharacterized protein LOC106419577 isoform X2 [Brassica napus]
Bol__new_3800	0.980172	0.782619	1.30116	0.689852	3.22893	0.88238	0.900811	0.314571	--	--	K03115|4.29011e-08|brp:103830251|K03115 casein kinase II subunit beta | (RefSeq) casein kinase II subunit beta-3	Ribosome biogenesis in eukaryotes (ko03008);; Circadian rhythm - plant (ko04712)	Signal transduction mechanisms;; Cell cycle control, cell division, chromosome partitioning;; Transcription	--	Casein kinase II subunit beta-3 OS=Arabidopsis thaliana OX=3702 GN=CKB3 PE=1 SV=1	Cell cycle control, cell division, chromosome partitioning;; Transcription;; Signal transduction mechanisms	PREDICTED: casein kinase II subunit beta-3 isoform X1 [Raphanus sativus]
Bol__new_3804	1.59064	2.94693	4.021	4.51632	1.8114	2.81144	4.7869	2.97715	Lipid transport and metabolism;; Secondary metabolites biosynthesis, transport and catabolism;; General function prediction only	--	--	--	General function prediction only	--	Retrovirus-related Pol polyprotein from transposon RE1 OS=Arabidopsis thaliana OX=3702 GN=RE1 PE=2 SV=1	Function unknown	PREDICTED: uncharacterized protein LOC108869339 [Brassica rapa]
Bol__new_3812	8.18852	8.31326	6.77602	9.65854	12.6881	6.13502	7.40682	4.55564	--	Cellular Component: integral component of membrane (GO:0016021);;	--	--	Function unknown	--	Protein AE7-like 1 OS=Arabidopsis thaliana OX=3702 GN=AEL1 PE=3 SV=1	Function unknown	hypothetical protein EUTSA_v10010765mg [Eutrema salsugineum]
Bol__new_3826	1.36999	1.24528	1.18507	1.04312	2.56112	1.03031	1.26965	0.536843	--	Cellular Component: extracellular region (GO:0005576);; Cellular Component: mitochondrion (GO:0005739);; Molecular Function: growth factor activity (GO:0008083);;	--	--	--	--	Protein PSY3 OS=Arabidopsis thaliana OX=3702 GN=PSY3 PE=3 SV=1	Function unknown	PREDICTED: protein PSY3 [Brassica rapa]
Bol__new_3830	3.70357	2.42546	3.09114	4.38242	7.40645	2.55436	3.52474	2.36334	--	Biological Process: cuticle hydrocarbon biosynthetic process (GO:0006723);; Cellular Component: chloroplast (GO:0009507);; Biological Process: embryo development ending in seed dormancy (GO:0009793);;	--	--	--	--	Protein RST1 OS=Arabidopsis thaliana OX=3702 GN=RST1 PE=2 SV=2	Function unknown	BnaCnng11010D [Brassica napus]
Bol__new_3832	2.46042	1.78695	1.39497	2.15687	4.91488	1.74762	2.16771	1.5237	--	Biological Process: cellular amino acid biosynthetic process (GO:0008652);; Cellular Component: integral component of membrane (GO:0016021);;	K00286|1.51892e-08|bna:106416421|K00286 pyrroline-5-carboxylate reductase [EC:1.5.1.2] | (RefSeq) pyrroline-5-carboxylate reductase-like	Arginine and proline metabolism (ko00330);; Biosynthesis of amino acids (ko01230)	Amino acid transport and metabolism	--	Pyrroline-5-carboxylate reductase OS=Arabidopsis thaliana OX=3702 GN=PROC1 PE=2 SV=1	Amino acid transport and metabolism	BnaCnng13630D [Brassica napus]
Bol__new_3835	1.67818	1.00603	0.789276	1.85519	3.4392	1.36063	1.88936	0.990921	--	--	K09487|8.90313e-17|bna:106427971|K09487 heat shock protein 90kDa beta | (RefSeq) heat shock protein 90-1	Protein processing in endoplasmic reticulum (ko04141);; Plant-pathogen interaction (ko04626)	Posttranslational modification, protein turnover, chaperones	--	Heat shock protein 90-6, mitochondrial OS=Arabidopsis thaliana OX=3702 GN=HSP90-6 PE=2 SV=1	Posttranslational modification, protein turnover, chaperones	heat shock protein 90-6, mitochondrial isoform X1 [Brassica napus]
Bol__new_386	0.487284	0.592117	0.444267	0.54623	1.59715	0.680253	0.826567	0.367781	Secondary metabolites biosynthesis, transport and catabolism	Cellular Component: cytoplasm (GO:0005737);; Molecular Function: oxidoreductase activity (GO:0016491);; Molecular Function: metal ion binding (GO:0046872);; Biological Process: oxidation-reduction process (GO:0055114);;	--	--	Secondary metabolites biosynthesis, transport and catabolism;; General function prediction only	non-haem dioxygenase in morphine synthesis N-terminal;; 2OG-Fe(II) oxygenase superfamily	1-aminocyclopropane-1-carboxylate oxidase homolog 12 OS=Arabidopsis thaliana OX=3702 GN=At5g59540 PE=2 SV=1	Function unknown	BnaA03g56220D [Brassica napus]
Bol__new_387	2.66787	3.83304	2.65932	5.82765	5.56058	2.85657	3.62627	3.3323	Secondary metabolites biosynthesis, transport and catabolism	Cellular Component: cytoplasm (GO:0005737);; Molecular Function: oxidoreductase activity (GO:0016491);; Molecular Function: transferase activity, transferring glycosyl groups (GO:0016757);; Molecular Function: metal ion binding (GO:0046872);; Biological Process: oxidation-reduction process (GO:0055114);;	--	--	Secondary metabolites biosynthesis, transport and catabolism;; General function prediction only	2OG-Fe(II) oxygenase superfamily;; non-haem dioxygenase in morphine synthesis N-terminal	1-aminocyclopropane-1-carboxylate oxidase homolog 12 OS=Arabidopsis thaliana OX=3702 GN=At5g59540 PE=2 SV=1	Function unknown	PREDICTED: 1-aminocyclopropane-1-carboxylate oxidase homolog 12-like [Brassica oleracea var. oleracea]
Bol__new_3883	74.8338	73.9882	71.4552	22.689	77.7474	48.4608	54.5524	28.4856	--	Cellular Component: extracellular region (GO:0005576);; Cellular Component: endoplasmic reticulum (GO:0005783);; Biological Process: lipid transport (GO:0006869);; Molecular Function: lipid binding (GO:0008289);; Cellular Component: plasmodesma (GO:0009506);;	--	--	--	Hydrophobic seed protein;; Probable lipid transfer;; Protease inhibitor/seed storage/LTP family	Lipid transfer protein EARLI 1 OS=Arabidopsis thaliana OX=3702 GN=EARLI1 PE=1 SV=1	Function unknown	14 kDa proline-rich protein DC2.15-like [Brassica napus]
Bol__new_3894	2.38057	6.30923	4.99183	7.65322	8.04356	3.05273	4.76283	2.20907	Transcription	Cellular Component: plasma membrane (GO:0005886);; Biological Process: defense response (GO:0006952);; Biological Process: signal transduction (GO:0007165);; Molecular Function: kinase activity (GO:0016301);;	--	--	General function prediction only	Leucine rich repeat;; Leucine Rich repeats (2 copies);; Leucine Rich Repeat;; Leucine Rich repeat	Receptor like protein 28 OS=Arabidopsis thaliana OX=3702 GN=RLP28 PE=2 SV=2	Function unknown	PREDICTED: receptor-like protein 12 [Brassica oleracea var. oleracea]
Bol__new_3957	3.19116	3.03792	2.23166	2.828	7.36083	2.72877	3.35445	2.46393	--	Molecular Function: acetyl-CoA:L-glutamate N-acetyltransferase activity (GO:0004042);; Molecular Function: glutamate N-acetyltransferase activity (GO:0004358);; Cellular Component: mitochondrion (GO:0005739);; Biological Process: arginine biosynthetic process (GO:0006526);; Cellular Component: chloroplast stroma (GO:0009570);;	K00620|1.85049e-28|brp:103865603|K00620 glutamate N-acetyltransferase / amino-acid N-acetyltransferase [EC:2.3.1.35 2.3.1.1] | (RefSeq) arginine biosynthesis bifunctional protein ArgJ, chloroplastic	Arginine biosynthesis (ko00220);; 2-Oxocarboxylic acid metabolism (ko01210);; Biosynthesis of amino acids (ko01230)	Amino acid transport and metabolism	--	Arginine biosynthesis bifunctional protein ArgJ, chloroplastic OS=Arabidopsis thaliana OX=3702 GN=At2g37500 PE=1 SV=2	Amino acid transport and metabolism	PREDICTED: arginine biosynthesis bifunctional protein ArgJ, chloroplastic [Brassica oleracea var. oleracea]
Bol__new_3963	1.14146	0.614075	0.631073	1.14684	3.37118	0.941729	0.927469	0.165963	--	--	--	--	--	--	--	--	BnaA08g03350D [Brassica napus]
Bol__new_3969	1.62562	1.30689	1.51782	2.074	4.15467	2.30927	2.21082	1.06541	--	Cellular Component: intracellular (GO:0005622);; Molecular Function: zinc ion binding (GO:0008270);; Biological Process: intracellular signal transduction (GO:0035556);; Molecular Function: protein-disulfide reductase activity (GO:0047134);; Biological Process: oxidation-reduction process (GO:0055114);;	--	--	--	C1 domain;; Phorbol esters/diacylglycerol binding domain (C1 domain)	--	Function unknown	PREDICTED: uncharacterized protein LOC106342844 [Brassica oleracea var. oleracea]
Bol__new_403	0.169603	0.384588	0.627459	0.966815	0.156211	0.63966	0.308372	0.898927	Transcription	Biological Process: signal transduction (GO:0007165);; Molecular Function: ADP binding (GO:0043531);;	--	--	--	TIR domain;; NB-ARC domain;; Leucine Rich repeats (2 copies);; TIR domain;; Leucine Rich Repeat	Disease resistance protein TAO1 OS=Arabidopsis thaliana OX=3702 GN=TAO1 PE=4 SV=1	Function unknown	PREDICTED: disease resistance protein TAO1-like [Brassica oleracea var. oleracea]
Bol__new_4044	3.48665	2.02089	1.82515	0.994459	3.77076	2.03729	2.47239	1.19092	Transcription	Molecular Function: protein serine/threonine kinase activity (GO:0004674);; Molecular Function: ATP binding (GO:0005524);; Cellular Component: plasma membrane (GO:0005886);; Biological Process: protein phosphorylation (GO:0006468);; Biological Process: transmembrane receptor protein tyrosine kinase signaling pathway (GO:0007169);; Cellular Component: integral component of membrane (GO:0016021);;	--	--	--	Protein tyrosine kinase;; Protein kinase domain;; Leucine rich repeat;; Leucine Rich repeats (2 copies);; Leucine rich repeat N-terminal domain;; Leucine Rich Repeat	Probable leucine-rich repeat receptor-like protein kinase IMK3 OS=Arabidopsis thaliana OX=3702 GN=IMK3 PE=1 SV=1	Signal transduction mechanisms	probable leucine-rich repeat receptor-like protein kinase IMK3 [Brassica napus]
Bol__new_407	6.44594	3.76374	4.94191	5.53472	12.6803	3.3528	4.03245	3.1212	--	--	--	--	--	--	--	--	--
Bol__new_4070	1.97711	1.09428	2.029	2.1294	2.99069	1.78925	1.47852	0.844445	--	--	--	--	Cell cycle control, cell division, chromosome partitioning;; General function prediction only	MATH domain	MATH domain and coiled-coil domain-containing protein At2g42460 OS=Arabidopsis thaliana OX=3702 GN=At2g42460 PE=2 SV=1	Function unknown	MATH domain and coiled-coil domain-containing protein At2g42470-like [Brassica napus]
Bol__new_4094	7.14406	4.50821	6.10427	8.21152	11.216	6.63837	7.88218	3.9384	--	--	--	--	--	--	--	--	--
Bol__new_4143	1.98753	1.46694	1.04382	1.24189	3.52584	0.853227	1.11319	0.944299	--	--	--	--	--	--	--	--	BnaA05g14840D [Brassica napus]
Bol__new_4170	5.16155	3.40872	2.14632	3.16613	5.75989	2.61419	1.99976	2.27696	--	--	--	--	--	--	--	--	--
Bol__new_4176	10.8683	8.31193	8.14448	9.02978	17.2223	7.75168	9.80205	5.76497	--	Cellular Component: nucleus (GO:0005634);; Cellular Component: cytoplasm (GO:0005737);; Biological Process: multicellular organism development (GO:0007275);; Molecular Function: zinc ion binding (GO:0008270);; Biological Process: response to UV (GO:0009411);; Molecular Function: ligase activity (GO:0016874);; Biological Process: protein ubiquitination involved in ubiquitin-dependent protein catab…	K04506|0|bna:106444810|K04506 E3 ubiquitin-protein ligase SIAH1 [EC:2.3.2.27] | (RefSeq) E3 ubiquitin-protein ligase SINA-like 7	Ubiquitin mediated proteolysis (ko04120)	General function prediction only	Seven in absentia protein family	E3 ubiquitin-protein ligase SINA-like 7 OS=Arabidopsis thaliana OX=3702 GN=At5g37890 PE=2 SV=1	Posttranslational modification, protein turnover, chaperones	PREDICTED: E3 ubiquitin-protein ligase SINA-like 7 [Brassica oleracea var. oleracea]
Bol__new_4211	268.697	258.351	263.898	254.28	128.427	254.027	128.153	298.816	--	Cellular Component: nucleus (GO:0005634);; Cellular Component: endoplasmic reticulum (GO:0005783);; Cellular Component: pollen tube tip (GO:0090404);; Biological Process: defense response to other organism (GO:0098542);;	--	--	--	--	--	--	hypothetical protein AXX17_AT5G33830 [Arabidopsis thaliana]
Bol__new_4238	0.76117	0.726961	0.747956	0.889494	0.30486	0.766757	0.893669	0.609033	--	Cellular Component: integral component of membrane (GO:0016021);;	--	--	General function prediction only	--	Two-component response regulator-like APRR9 OS=Arabidopsis thaliana OX=3702 GN=APRR9 PE=1 SV=2	--	uncharacterized protein LOC106390784 [Brassica napus]
Bol__new_4322	3.97589	2.71058	2.35381	2.53343	6.29238	2.66754	2.13893	2.2603	--	Molecular Function: protein binding (GO:0005515);; Cellular Component: peroxisome (GO:0005777);; Cellular Component: endoplasmic reticulum membrane (GO:0005789);; Cellular Component: plastid (GO:0009536);; Biological Process: sterol biosynthetic process (GO:0016126);; Biological Process: isopentenyl diphosphate biosynthetic process, mevalonate pathway (GO:0019287);; Molecular Function: hydroxymet…	K00021|1.62477e-12|ath:AT1G76490|K00021 hydroxymethylglutaryl-CoA reductase (NADPH) [EC:1.1.1.34] | (RefSeq) HMG1; hydroxy methylglutaryl CoA reductase 1	Terpenoid backbone biosynthesis (ko00900)	Lipid transport and metabolism	--	3-hydroxy-3-methylglutaryl-coenzyme A reductase 1 OS=Arabidopsis thaliana OX=3702 GN=HMG1 PE=1 SV=1	Lipid transport and metabolism	PREDICTED: 3-hydroxy-3-methylglutaryl-coenzyme A reductase 1 [Camelina sativa]
Bol__new_434	1.39612	1.50622	1.127	1.804	3.36457	1.6626	1.68005	1.10758	--	--	--	--	--	--	2-methoxy-6-polyprenyl-1,4-benzoquinol methylase, mitochondrial OS=Arabidopsis thaliana OX=3702 GN=COQ5 PE=2 SV=1	--	--
Bol__new_4350	1.50991	0.782471	0.389691	0.691928	1.50549	0.485965	0.893438	0.254531	--	--	--	--	--	--	--	Replication, recombination and repair	PREDICTED: uncharacterized protein LOC106339997 isoform X5 [Brassica oleracea var. oleracea]
Bol__new_4369	1.42317	0.998254	1.2064	1.77143	0.998959	0.881418	0.776214	2.01396	--	--	--	--	--	--	--	--	--
Bol__new_4458	2.88926	1.57138	1.78031	1.87791	5.08041	2.52817	2.48975	1.65286	--	Cellular Component: integral component of membrane (GO:0016021);;	--	--	--	--	--	--	BnaC03g12780D [Brassica napus]
Bol__new_449	0.540814	0.641201	0.952798	1.12527	2.89745	1.07313	1.399	0.405029	Cell wall/membrane/envelope biogenesis	Biological Process: lipid metabolic process (GO:0006629);; Cellular Component: integral component of membrane (GO:0016021);; Molecular Function: long-chain-alcohol O-fatty-acyltransferase activity (GO:0047196);; Molecular Function: wax ester synthase activity (GO:0103095);;	--	--	--	Membrane bound O-acyl transferase family;; MBOAT, membrane-bound O-acyltransferase family	Probable long-chain-alcohol O-fatty-acyltransferase 4 OS=Arabidopsis thaliana OX=3702 GN=AT4 PE=2 SV=1	Function unknown	PREDICTED: probable long-chain-alcohol O-fatty-acyltransferase 4 [Brassica oleracea var. oleracea]
Bol__new_4518	3.82648	2.24619	2.77017	4.91085	4.65891	1.7168	2.55483	0.992298	--	--	--	--	General function prediction only	Reverse transcriptase-like	Uncharacterized mitochondrial protein AtMg01250 OS=Arabidopsis thaliana OX=3702 GN=AtMg01250 PE=4 SV=1	Function unknown	PREDICTED: uncharacterized protein LOC103870391 [Brassica rapa]
Bol__new_4522	0.235193	1.03333	0.961065	1.77758	0.259267	0.599701	0.421187	1.27691	Amino acid transport and metabolism;; Signal transduction mechanisms	Molecular Function: G-protein coupled receptor activity (GO:0004930);; Molecular Function: ionotropic glutamate receptor activity (GO:0004970);; Molecular Function: intracellular ligand-gated ion channel activity (GO:0005217);; Biological Process: ion transport (GO:0006811);; Biological Process: cellular calcium ion homeostasis (GO:0006874);; Biological Process: G-protein coupled receptor signali…	K05387|0|brp:103849377|K05387 glutamate receptor, ionotropic, plant | (RefSeq) glutamate receptor 2.8-like	--	Inorganic ion transport and metabolism;; Amino acid transport and metabolism;; Signal transduction mechanisms	Ligand-gated ion channel;; Bacterial extracellular solute-binding proteins, family 3;; Ligated ion channel L-glutamate- and glycine-binding site	Glutamate receptor 2.8 OS=Arabidopsis thaliana OX=3702 GN=GLR2.8 PE=2 SV=2	Function unknown	BnaA04g16920D [Brassica napus]
Bol__new_4523	1.27997	2.95838	3.36899	4.3242	0.521486	1.91749	1.84382	3.22271	Amino acid transport and metabolism	Molecular Function: G-protein coupled receptor activity (GO:0004930);; Molecular Function: ionotropic glutamate receptor activity (GO:0004970);; Biological Process: ion transport (GO:0006811);; Biological Process: G-protein coupled receptor signaling pathway (GO:0007186);; Cellular Component: integral component of membrane (GO:0016021);; Biological Process: ionotropic glutamate receptor signaling…	K05387|0|bna:106446902|K05387 glutamate receptor, ionotropic, plant | (RefSeq) glutamate receptor 2.8-like	--	Inorganic ion transport and metabolism;; Amino acid transport and metabolism;; Signal transduction mechanisms	Receptor family ligand binding region;; Periplasmic binding protein	Glutamate receptor 2.8 OS=Arabidopsis thaliana OX=3702 GN=GLR2.8 PE=2 SV=2	Function unknown	glutamate receptor 2.8-like [Brassica napus]
Bol__new_4529	16.3611	16.3613	19.3335	18.8989	11.2056	15.5701	16.4512	18.0299	Transcription	--	--	--	General function prediction only	Leucine rich repeat;; Leucine Rich repeats (2 copies);; Leucine Rich Repeat;; Leucine Rich repeat	Receptor-like protein 42 OS=Arabidopsis thaliana OX=3702 GN=RLP42 PE=1 SV=1	Function unknown	receptor-like protein 12 [Brassica napus]
Bol__new_4556	1.52221	0.971797	1.19974	1.57934	3.18859	0.96683	1.40223	0.695436	--	Molecular Function: mRNA binding (GO:0003729);; Cellular Component: cytosol (GO:0005829);;	--	--	General function prediction only	--	Phosphopantetheine adenylyltransferase OS=Arabidopsis thaliana OX=3702 GN=COAD PE=1 SV=1	Function unknown	phosphopantetheine adenylyltransferase-like isoform X1 [Brassica napus]
Bol__new_4611	1.90061	1.30474	1.47441	1.91312	3.44976	1.87052	2.29626	0.879298	--	--	--	--	--	--	--	--	uncharacterized protein LOC106404945 isoform X1 [Brassica napus]
Bol__new_4619	30.632	19.2559	17.6234	20.0825	62.5407	22.6518	25.3964	14.0522	--	Molecular Function: nucleic acid binding (GO:0003676);; Molecular Function: telomerase activity (GO:0003720);; Molecular Function: protein binding (GO:0005515);; Cellular Component: nucleus (GO:0005634);; Biological Process: nucleolus organization (GO:0007000);; Biological Process: telomere maintenance via telomerase (GO:0007004);; Biological Process: meristem maintenance (GO:0010073);; Biologica…	K11126|2.88946e-13|ath:AT5G16850|K11126 telomerase reverse transcriptase [EC:2.7.7.49] | (RefSeq) TERT; telomerase reverse transcriptase	--	Replication, recombination and repair;; Chromatin structure and dynamics	--	Telomerase reverse transcriptase OS=Arabidopsis thaliana OX=3702 GN=TERT PE=1 SV=1	Function unknown	telomerase [Arabidopsis thaliana]
Bol__new_4628	1.87847	5.4818	4.02759	7.38872	2.28532	3.88741	3.8248	3.66639	Transcription	--	--	--	General function prediction only	Leucine rich repeat;; Leucine Rich repeats (2 copies);; Leucine Rich Repeat	Receptor like protein 23 OS=Arabidopsis thaliana OX=3702 GN=RLP23 PE=1 SV=1	Function unknown	receptor-like protein 12 [Brassica napus]
Bol__new_4630	0.899631	0.940919	0.477387	0.784458	1.59476	0.439284	0.634903	0.790707	--	Biological Process: proteolysis (GO:0006508);; Molecular Function: cysteine-type peptidase activity (GO:0008234);;	--	--	--	Ulp1 protease family, C-terminal catalytic domain	--	Posttranslational modification, protein turnover, chaperones	PREDICTED: uncharacterized protein LOC106317976 [Brassica oleracea var. oleracea]
Bol__new_4655	2.01227	1.27665	0.669338	1.4135	5.38688	1.47711	2.21545	1.50901	--	Cellular Component: integral component of membrane (GO:0016021);; Molecular Function: carbohydrate binding (GO:0030246);;	--	--	--	--	--	--	uncharacterized protein LOC106365623 isoform X4 [Brassica napus]
Bol__new_4660	19	17.7282	13.9921	7.12348	15.9811	12.262	10.7887	9.09379	--	--	--	--	--	--	--	--	--
Bol__new_4669	2.34448	2.107	2.06344	3.2562	5.97072	2.81343	2.6679	2.09264	--	--	--	--	--	--	--	--	--
Bol__new_4681	0.516035	0.90802	1.11932	1.62064	0.805687	1.03142	0.450476	0.70492	--	--	--	--	--	--	--	--	uncharacterized protein LOC111201635 [Brassica napus]
Bol__new_4682	0.39662	0.290348	0.393052	0.294485	1.4889	0.244066	0.363578	0.52836	--	Cellular Component: Golgi membrane (GO:0000139);; Biological Process: plant-type secondary cell wall biogenesis (GO:0009834);; Biological Process: glucuronoxylan biosynthetic process (GO:0010417);; Molecular Function: galactosylgalactosylxylosylprotein 3-beta-glucuronosyltransferase activity (GO:0015018);; Cellular Component: integral component of membrane (GO:0016021);; Molecular Function: xylos…	K20869|5.17915e-175|eus:EUTSA_v10016877mg|K20869 putative beta-1,4-xylosyltransferase IRX9 [EC:2.4.2.-] | (RefSeq) hypothetical protein	--	Posttranslational modification, protein turnover, chaperones	Glycosyltransferase family 43	Probable beta-1,4-xylosyltransferase IRX9 OS=Arabidopsis thaliana OX=3702 GN=IRX9 PE=2 SV=1	Function unknown	probable beta-1,4-xylosyltransferase IRX9 [Eutrema salsugineum]
Bol__new_4692	1.90916	1.57193	2.12277	2.27236	3.00834	0.954624	1.5994	1.12442	--	Molecular Function: protein serine/threonine kinase activity (GO:0004674);; Molecular Function: ATP binding (GO:0005524);; Biological Process: protein phosphorylation (GO:0006468);;	--	--	Cell cycle control, cell division, chromosome partitioning	--	Probable serine/threonine-protein kinase At1g54610 OS=Arabidopsis thaliana OX=3702 GN=At1g54610 PE=1 SV=1	Signal transduction mechanisms	BnaA05g32100D [Brassica napus]
Bol__new_4698	252.65	261.226	312.317	315.081	173.85	266.844	230.085	271.46	--	Molecular Function: transcription factor activity, sequence-specific DNA binding (GO:0003700);; Biological Process: regulation of transcription, DNA-templated (GO:0006355);; Molecular Function: sequence-specific DNA binding (GO:0043565);;	K13424|0|bna:106405881|K13424 WRKY transcription factor 33 | (RefSeq) probable WRKY transcription factor 33	Plant-pathogen interaction (ko04626)	--	WRKY DNA -binding domain	Probable WRKY transcription factor 33 OS=Arabidopsis thaliana OX=3702 GN=WRKY33 PE=1 SV=2	Transcription	PREDICTED: probable WRKY transcription factor 33 [Brassica oleracea var. oleracea]
Bol__new_4699	37.1407	19.2866	24.895	21.6485	45.7818	20.6155	17.121	17.7452	--	Biological Process: lipid transport (GO:0006869);; Molecular Function: lipid binding (GO:0008289);;	--	--	--	Protease inhibitor/seed storage/LTP family;; Probable lipid transfer	Non-specific lipid-transfer protein B OS=Brassica oleracea var. italica OX=36774 GN=WAX9B PE=3 SV=1	Intracellular trafficking, secretion, and vesicular transport	PREDICTED: non-specific lipid-transfer protein B [Brassica oleracea var. oleracea]
Bol__new_4702	5.27674	14.9547	14.4875	35.7377	107.283	18.7516	14.426	10.2166	--	--	--	--	--	--	--	Function unknown	uncharacterized protein LOC106405217 [Brassica napus]
Bol__new_4768	2.92313	3.3089	1.66006	1.03736	1.6187	1.59899	0.695997	1.81238	--	--	--	--	--	--	--	--	uncharacterized protein LOC106430305 [Brassica napus]
Bol__new_4828	104.538	101.922	219.875	127.307	37.9124	88.9487	87.6358	156.898	--	Cellular Component: peroxisome (GO:0005777);; Biological Process: regulation of gene expression (GO:0010468);; Molecular Function: metal ion binding (GO:0046872);;	--	--	--	NYN domain	--	Function unknown	PREDICTED: uncharacterized protein LOC106339415 [Brassica oleracea var. oleracea]
Bol__new_4870	7.22014	2.88825	2.9584	3.49305	9.48166	4.68497	3.33518	2.69701	--	--	--	--	--	--	--	--	--
Bol__new_489	18.1683	8.09434	11.7392	17.4709	25.0767	12.751	13.6463	6.84043	--	--	--	--	--	--	--	--	--
Bol__new_4893	2.50483	1.92276	1.52986	0.604365	3.68282	1.42045	1.20082	1.51047	--	--	--	--	--	--	--	--	--
Bol__new_4898	7.09055	8.27557	7.02296	10.9409	21.1071	10.2946	10.8906	5.83128	--	--	--	--	--	--	--	Function unknown	PREDICTED: uncharacterized protein LOC106329031 [Brassica oleracea var. oleracea]
Bol__new_4900	10.2499	8.95487	9.24232	9.55565	6.33931	8.29188	11.6417	5.48961	--	Cellular Component: mitochondrion (GO:0005739);;	--	--	--	Protein of unknown function (DUF295)	--	Function unknown	PREDICTED: uncharacterized protein LOC106296019 isoform X1 [Brassica oleracea var. oleracea]
Bol__new_4901	2.46701	2.6376	2.99066	1.8797	0.835247	1.36691	1.89702	1.81915	--	--	--	--	--	--	--	Function unknown	PREDICTED: uncharacterized protein LOC103844114 [Brassica rapa]
Bol__new_4917	27.5186	34.1974	31.113	18.6981	14.0733	32.3446	19.0188	21.9557	Secondary metabolites biosynthesis, transport and catabolism	Molecular Function: oxidoreductase activity (GO:0016491);; Molecular Function: metal ion binding (GO:0046872);; Biological Process: oxidation-reduction process (GO:0055114);;	--	--	Secondary metabolites biosynthesis, transport and catabolism;; General function prediction only	2OG-Fe(II) oxygenase superfamily;; non-haem dioxygenase in morphine synthesis N-terminal;; non-haem dioxygenase in morphine synthesis N-terminal;; 2OG-Fe(II) oxygenase superfamily	1-aminocyclopropane-1-carboxylate oxidase homolog 3 OS=Arabidopsis thaliana OX=3702 GN=At1g06650 PE=2 SV=1	Function unknown	1-aminocyclopropane-1-carboxylate oxidase homolog 2-like, partial [Brassica napus]
Bol__new_4925	1.52082	2.7619	2.48667	2.27121	0.500798	2.23296	2.41107	2.62753	--	Cellular Component: extracellular region (GO:0005576);;	--	--	--	--	Protein PSY3 OS=Arabidopsis thaliana OX=3702 GN=PSY3 PE=3 SV=1	Function unknown	protein PSY3-like [Brassica napus]
Bol__new_4927	2.79779	6.76851	7.93636	11.5127	3.10939	4.80197	7.02855	8.63841	Cell wall/membrane/envelope biogenesis	Molecular Function: protein serine/threonine kinase activity (GO:0004674);; Molecular Function: ATP binding (GO:0005524);; Biological Process: protein phosphorylation (GO:0006468);; Cellular Component: integral component of membrane (GO:0016021);;	--	--	--	Carbohydrate-binding protein of the ER;; Protein tyrosine kinase;; Protein kinase domain;; Leucine Rich repeats (2 copies);; Leucine rich repeat	Leucine-rich repeat receptor-like serine/threonine-protein kinase At2g14510 OS=Arabidopsis thaliana OX=3702 GN=At2g14510 PE=2 SV=1	Signal transduction mechanisms	PREDICTED: leucine-rich repeat receptor-like serine/threonine-protein kinase At2g14510 isoform X1 [Brassica oleracea var. oleracea]
Bol__new_4943	4.12905	5.74784	5.63268	4.45838	3.49803	4.66256	3.30033	7.0984	--	--	--	--	--	--	--	--	--
Bol__new_4954	1.49427	1.09451	0.81977	0.514458	0.941966	0.626878	0.976429	0.992929	--	--	--	--	--	MULE transposase domain;; Transposase, Mutator family;; MuDR family transposase	--	Function unknown	PREDICTED: uncharacterized protein LOC106322729 [Brassica oleracea var. oleracea]
Bol__new_4958	6.17364	9.08732	9.53205	9.4887	5.89849	9.85611	6.79653	15.6675	--	--	--	--	Signal transduction mechanisms	--	Probable disease resistance protein At1g12290 OS=Arabidopsis thaliana OX=3702 GN=At1g12290 PE=3 SV=1	Function unknown	BnaC05g09590D [Brassica napus]
Bol__new_4966	0.488719	1.33543	1.08049	0.907527	0.643288	1.0457	1.12503	0.8925	Carbohydrate transport and metabolism	Cellular Component: extracellular region (GO:0005576);; Molecular Function: pectate lyase activity (GO:0030570);; Biological Process: pectin catabolic process (GO:0045490);; Molecular Function: metal ion binding (GO:0046872);;	K01728|0|bna:106450745|K01728 pectate lyase [EC:4.2.2.2] | (RefSeq) putative pectate lyase 2	Pentose and glucuronate interconversions (ko00040)	--	Pectate lyase;; Right handed beta helix region	Putative pectate lyase 2 OS=Arabidopsis thaliana OX=3702 GN=At1g11920 PE=3 SV=2	Carbohydrate transport and metabolism	PREDICTED: putative pectate lyase 2 [Brassica oleracea var. oleracea]
Bol__new_498	5.02547	10.6267	11.5649	13.9296	18.0419	21.7801	25.1693	24.0543	--	Molecular Function: DNA binding (GO:0003677);; Cellular Component: integral component of membrane (GO:0016021);; Molecular Function: protein dimerization activity (GO:0046983);;	--	--	Replication, recombination and repair	Domain of unknown function (DUF4413);; hAT family C-terminal dimerisation region;; BED zinc finger	Zinc finger BED domain-containing protein RICESLEEPER 2 OS=Oryza sativa subsp. japonica OX=39947 GN=Os03g0733400 PE=2 SV=1	Function unknown	BnaA05g13530D [Brassica napus]
Bol__new_5011	0.43022	0.474581	0.74007	1.8011	1.78386	0.840654	1.09248	0.766262	--	--	--	--	General function prediction only	--	--	--	PREDICTED: uncharacterized protein LOC103845122 isoform X1 [Brassica rapa]
Bol__new_5055	2.19158	0.863566	1.07336	1.48945	2.95538	1.60604	0.888701	1.25309	--	Molecular Function: RNA binding (GO:0003723);; Molecular Function: structural constituent of ribosome (GO:0003735);; Molecular Function: protein binding (GO:0005515);; Cellular Component: vacuolar membrane (GO:0005774);; Cellular Component: Golgi apparatus (GO:0005794);; Cellular Component: plasma membrane (GO:0005886);; Biological Process: translation (GO:0006412);; Cellular Component: chloropla…	K02883|7.26952e-09|ath:AT3G05590|K02883 large subunit ribosomal protein L18e | (RefSeq) RPL18; ribosomal protein L18	Ribosome (ko03010)	Translation, ribosomal structure and biogenesis	--	60S ribosomal protein L18-2 OS=Arabidopsis thaliana OX=3702 GN=RPL18B PE=1 SV=2	Translation, ribosomal structure and biogenesis	BnaC09g14160D [Brassica napus]
Bol__new_5058	2.27305	1.27753	1.48335	2.10933	2.67219	1.49746	2.04982	1.00896	--	Biological Process: protein methylation (GO:0006479);; Molecular Function: methyltransferase activity (GO:0008168);; Cellular Component: integral component of membrane (GO:0016021);;	K13150|7.93271e-78|bna:106401970|K13150 coilin | (RefSeq) coilin-like	--	General function prediction only	PPR repeat family;; PPR repeat;; PPR repeat;; Pentatricopeptide repeat domain;; Pentacotripeptide-repeat region of PRORP	Pentatricopeptide repeat-containing protein At1g13040, mitochondrial OS=Arabidopsis thaliana OX=3702 GN=At1g13040 PE=2 SV=1	Function unknown	BnaC05g09140D [Brassica napus]
Bol__new_5112	17.9116	13.3629	11.9046	10.3875	23.885	12.0261	11.8525	7.64156	--	--	--	--	--	--	--	--	--
Bol__new_5114	3.23348	2.72252	3.49952	3.11607	6.11157	1.87076	3.1511	0.95723	--	--	--	--	Function unknown	--	Protein VAC14 homolog OS=Arabidopsis thaliana OX=3702 GN=VAC14 PE=1 SV=2	--	BnaC01g42710D, partial [Brassica napus]
Bol__new_514	54.9483	92.3918	72.1793	38.0341	17.7567	61.2604	38.9584	94.1852	Inorganic ion transport and metabolism	Molecular Function: carbonate dehydratase activity (GO:0004089);; Molecular Function: calcium-transporting ATPase activity (GO:0005388);; Molecular Function: calmodulin binding (GO:0005516);; Molecular Function: ATP binding (GO:0005524);; Cellular Component: endoplasmic reticulum membrane (GO:0005789);; Cellular Component: integral component of plasma membrane (GO:0005887);; Biological Process: o…	K01674|0|bna:106385338|K01674 carbonic anhydrase [EC:4.2.1.1] | (RefSeq) alpha carbonic anhydrase 2-like	Nitrogen metabolism (ko00910)	General function prediction only	Eukaryotic-type carbonic anhydrase	Alpha carbonic anhydrase 7 OS=Arabidopsis thaliana OX=3702 GN=ACA7 PE=2 SV=1	Inorganic ion transport and metabolism	PREDICTED: alpha carbonic anhydrase 2-like [Brassica oleracea var. oleracea]
Bol__new_5140	13.409	24.6155	29.9367	67.7476	34.3461	25.6847	27.9828	65.7503	Posttranslational modification, protein turnover, chaperones	Molecular Function: glutathione transferase activity (GO:0004364);; Cellular Component: cytosol (GO:0005829);; Biological Process: glutathione metabolic process (GO:0006749);; Biological Process: toxin catabolic process (GO:0009407);; Biological Process: response to toxic substance (GO:0009636);; Molecular Function: glutathione binding (GO:0043295);; Biological Process: 2,4,6-trinitrotoluene cata…	K00799|5.19988e-116|brp:103872504|K00799 glutathione S-transferase [EC:2.5.1.18] | (RefSeq) glutathione S-transferase U24	Glutathione metabolism (ko00480)	Posttranslational modification, protein turnover, chaperones	Glutathione S-transferase, C-terminal domain;; Glutathione S-transferase, C-terminal domain;; Glutathione S-transferase, N-terminal domain	Glutathione S-transferase U24 OS=Arabidopsis thaliana OX=3702 GN=GSTU24 PE=2 SV=1	Posttranslational modification, protein turnover, chaperones	BnaC05g13350D [Brassica napus]
Bol__new_5141	0.539727	0.227021	0.470112	0.675275	0	0.357822	0.42951	0.647559	--	--	--	--	General function prediction only	Reverse transcriptase (RNA-dependent DNA polymerase);; zinc-binding in reverse transcriptase	Uncharacterized mitochondrial protein AtMg01250 OS=Arabidopsis thaliana OX=3702 GN=AtMg01250 PE=4 SV=1	Function unknown	PREDICTED: uncharacterized protein LOC108820097 [Raphanus sativus]
Bol__new_516	3.22671	4.64534	1.7578	0.767722	1.88289	3.87891	2.24915	2.02969	--	--	--	--	--	--	--	--	PREDICTED: uncharacterized protein LOC106336215 [Brassica oleracea var. oleracea]
Bol__new_519	2.29638	0.79256	1.40723	1.82783	2.56777	1.19001	1.22715	1.25571	--	Biological Process: DNA-templated transcription, termination (GO:0006353);; Cellular Component: chloroplast (GO:0009507);; Biological Process: response to abscisic acid (GO:0009737);; Biological Process: chloroplast mRNA processing (GO:0010239);; Molecular Function: rRNA binding (GO:0019843);; Molecular Function: protein self-association (GO:0043621);; Biological Process: chloroplast rRNA process…	--	--	--	Rho termination factor, N-terminal domain	Rho-N domain-containing protein 1, chloroplastic OS=Arabidopsis thaliana OX=3702 GN=RHON1 PE=1 SV=1	Function unknown	rho-N domain-containing protein 1, chloroplastic-like isoform X1 [Brassica napus]
Bol__new_5272	13.7175	8.78417	7.84704	11.0863	18.3997	9.97625	10.7958	5.79146	--	Cellular Component: endosome (GO:0005768);; Cellular Component: trans-Golgi network (GO:0005802);; Cellular Component: membrane (GO:0016020);;	--	--	--	--	Probable methyltransferase PMT2 OS=Arabidopsis thaliana OX=3702 GN=At1g26850 PE=2 SV=2	--	BnaCnng76280D [Brassica napus]
Bol__new_5375	11.7341	7.04164	6.3336	11.5715	22.0076	9.54651	10.4776	6.29876	--	Cellular Component: intracellular (GO:0005622);; Cellular Component: membrane (GO:0016020);;	--	--	--	--	--	Function unknown	uncharacterized protein At5g19025 [Eutrema salsugineum]
Bol__new_5385	11.6003	14.7984	12.2712	15.5786	6.39903	13.5584	11.5793	13.3	--	--	--	--	General function prediction only	zinc-binding in reverse transcriptase	Uncharacterized mitochondrial protein AtMg00310 OS=Arabidopsis thaliana OX=3702 GN=AtMg00310 PE=4 SV=1	Function unknown	uncharacterized protein LOC106398469 [Brassica napus]
Bol__new_5387	2.61373	1.62864	1.42824	2.41644	3.99772	1.3161	2.13246	1.88365	--	--	--	--	--	--	--	--	--
Bol__new_5400	20.095	30.852	32.6768	30.4866	16.24	36.2101	35.2515	36.1912	Transcription	Molecular Function: protein serine/threonine kinase activity (GO:0004674);; Molecular Function: ATP binding (GO:0005524);; Cellular Component: plasma membrane (GO:0005886);; Biological Process: protein phosphorylation (GO:0006468);; Cellular Component: integral component of membrane (GO:0016021);;	--	--	Signal transduction mechanisms	Leucine rich repeat;; Leucine Rich repeats (2 copies);; Protein tyrosine kinase;; Protein kinase domain;; Di-glucose binding within endoplasmic reticulum	Probable LRR receptor-like serine/threonine-protein kinase At1g29720 OS=Arabidopsis thaliana OX=3702 GN=RFK1 PE=2 SV=3	Signal transduction mechanisms	PREDICTED: probable LRR receptor-like serine/threonine-protein kinase At1g29720 [Brassica oleracea var. oleracea]
Bol__new_542	6.34542	5.94639	5.71225	7.93906	13.4626	6.52665	7.90712	4.33261	--	--	--	--	--	--	IQ domain-containing protein IQM2 OS=Arabidopsis thaliana OX=3702 GN=IQM2 PE=2 SV=1	Function unknown	PREDICTED: IQ domain-containing protein IQM2 [Raphanus sativus]
Bol__new_5469	2.16495	4.94994	3.85685	3.99168	1.46967	3.257	3.92751	3.15654	Mobilome: prophages, transposons	--	--	--	General function prediction only	GAG-pre-integrase domain;; Zinc knuckle	Retrovirus-related Pol polyprotein from transposon TNT 1-94 OS=Nicotiana tabacum OX=4097 PE=2 SV=1	Function unknown	uncharacterized protein LOC106432569 [Brassica napus]
Bol__new_547	2.8158	3.48019	2.83012	1.89878	1.62327	4.4327	2.69631	5.83831	--	--	--	--	--	--	--	--	--
Bol__new_5476	1.71729	1.92449	1.96912	2.117	0.984366	1.76623	2.8267	1.42956	--	Biological Process: ribosomal large subunit assembly (GO:0000027);; Molecular Function: ATP binding (GO:0005524);; Cellular Component: nucleus (GO:0005634);; Biological Process: rRNA processing (GO:0006364);; Cellular Component: plasmodesma (GO:0009506);; Biological Process: embryo sac development (GO:0009553);; Cellular Component: chloroplast envelope (GO:0009941);; Molecular Function: ATPase ac…	K14572|6.47877e-112|bna:106381057|K14572 midasin | (RefSeq) midasin-like	Ribosome biogenesis in eukaryotes (ko03008)	General function prediction only	--	Midasin OS=Arabidopsis thaliana OX=3702 GN=MDN1 PE=1 SV=1	Function unknown	BnaC02g17210D, partial [Brassica napus]
Bol__new_5499	17.1636	10.824	14.2507	16.511	41.5758	14.7605	18.8583	10.1324	--	--	--	--	--	--	--	--	hypothetical protein CARUB_v10007871mg [Capsella rubella]
Bol__new_552	2.74985	1.22934	1.46025	1.56405	5.27269	2.28938	2.15963	0.928562	--	Cellular Component: mitochondrion (GO:0005739);; Biological Process: multicellular organism development (GO:0007275);; Cellular Component: chloroplast inner membrane (GO:0009706);; Cellular Component: integral component of membrane (GO:0016021);;	--	--	--	--	Protein RETICULATA-RELATED 1, chloroplastic OS=Arabidopsis thaliana OX=3702 GN=RER1 PE=1 SV=1	--	PREDICTED: uncharacterized protein LOC106327562 isoform X1 [Brassica oleracea var. oleracea]
Bol__new_5535	3.14782	2.83216	2.10766	2.76011	5.21037	2.64234	3.90479	1.21595	--	--	--	--	--	--	60S ribosomal protein L12 OS=Prunus armeniaca OX=36596 GN=RPL12 PE=2 SV=1	Replication, recombination and repair	BnaCnng66540D [Brassica napus]
Bol__new_5541	0.822899	1.58618	1.40367	1.62299	0.450128	1.39163	0.510256	1.4898	--	--	--	--	--	No apical meristem-associated C-terminal domain	Glutathione S-transferase T3 OS=Arabidopsis thaliana OX=3702 GN=GSTT3 PE=2 SV=1	Function unknown	PREDICTED: glutathione S-transferase T3-like isoform X1 [Brassica rapa]
Bol__new_5543	78.7867	89.7002	68.0815	95.9401	217.114	100.621	95.5856	63.2461	--	--	--	--	--	--	--	--	hypothetical protein CARUB_v10007871mg [Capsella rubella]
Bol__new_5570	1.27685	0.935788	1.60844	1.33435	0.376001	0.881872	0.741527	1.41349	--	--	--	--	--	Domain of unknown function (DUF296)	AT-hook motif nuclear-localized protein 13 OS=Arabidopsis thaliana OX=3702 GN=AHL13 PE=1 SV=1	--	AT-hook motif nuclear-localized protein 13-like [Brassica napus]
Bol__new_5612	2.42571	1.18067	0.833897	1.85297	4.21833	1.54696	1.32979	1.27037	--	--	--	--	--	--	--	--	BnaC05g15560D [Brassica napus]
Bol__new_5642	1.53351	1.11424	1.06975	1.06946	2.1854	0.882527	0.884195	0.53884	--	Cellular Component: endomembrane system (GO:0012505);; Cellular Component: membrane (GO:0016020);; Cellular Component: intracellular membrane-bounded organelle (GO:0043231);; Cellular Component: cytoplasmic part (GO:0044444);;	--	--	Posttranslational modification, protein turnover, chaperones	--	--	Function unknown	Glucoamylase, starch-binding [Parasponia andersonii]
Bol__new_5666	2.93735	7.61124	8.5603	7.54017	1.36592	5.95919	2.36917	2.09372	--	--	--	--	--	--	--	--	BnaC05g16140D [Brassica napus]
Bol__new_5669	5.03444	3.39109	3.47122	3.02914	8.6145	3.93486	3.69379	2.89758	--	--	--	--	General function prediction only	--	Retrovirus-related Pol polyprotein from transposon TNT 1-94 OS=Nicotiana tabacum OX=4097 PE=2 SV=1	Replication, recombination and repair	putative retroelement pol polyprotein [Arabidopsis thaliana]
Bol__new_5677	0.404523	0.600895	0.577688	0.679527	2.35126	0.284936	0.570008	0.383539	--	Biological Process: G1/S transition of mitotic cell cycle (GO:0000082);; Cellular Component: cyclin-dependent protein kinase holoenzyme complex (GO:0000307);; Molecular Function: cyclin-dependent protein serine/threonine kinase activity (GO:0004693);; Molecular Function: ATP binding (GO:0005524);; Cellular Component: nucleus (GO:0005634);; Cellular Component: cytoplasm (GO:0005737);; Biological P…	--	--	General function prediction only	--	Cyclin-dependent kinase B2-2 OS=Arabidopsis thaliana OX=3702 GN=CDKB2-2 PE=1 SV=2	Signal transduction mechanisms	cyclin-dependent kinase B2-2 [Capsella rubella]
Bol__new_5687	6.15497	7.65803	9.4883	15.695	12.1161	6.43859	8.14016	10.5231	--	--	--	--	--	--	--	--	--
Bol__new_569	50.9699	24.3062	22.4965	24.5092	78.6171	24.4428	18.1546	10.4157	--	Biological Process: metal ion transport (GO:0030001);; Molecular Function: metal ion binding (GO:0046872);;	--	--	Inorganic ion transport and metabolism	Heavy-metal-associated domain	Heavy metal-associated isoprenylated plant protein 5 OS=Arabidopsis thaliana OX=3702 GN=HIPP05 PE=1 SV=2	Function unknown	heavy metal-associated isoprenylated plant protein 5 [Capsella rubella]
Bol__new_5757	36.7274	51.1058	54.0778	26.8242	16.7272	45.8043	64.9409	49.789	--	--	--	--	--	Extensin-like region	--	--	hypothetical protein CARUB_v10011313mg [Capsella rubella]
Bol__new_5758	0.903346	4.30176	0.737446	0.261467	0.364676	1.33495	2.64381	1.37755	--	--	--	--	--	Extensin-like region	--	--	gibberellin-regulated-like protein [Arabidopsis thaliana]
Bol__new_5762	7.20667	8.42256	7.4797	3.54655	4.17655	6.701	2.4204	11.3144	Inorganic ion transport and metabolism	Molecular Function: carbonate dehydratase activity (GO:0004089);; Cellular Component: cytosol (GO:0005829);; Cellular Component: plasma membrane (GO:0005886);; Molecular Function: zinc ion binding (GO:0008270);; Cellular Component: chloroplast (GO:0009507);; Biological Process: carbon utilization (GO:0015976);;	K01673|5.51195e-78|bna:106401196|K01673 carbonic anhydrase [EC:4.2.1.1] | (RefSeq) beta carbonic anhydrase 3-like	Nitrogen metabolism (ko00910)	Inorganic ion transport and metabolism	Carbonic anhydrase	Beta carbonic anhydrase 3 OS=Arabidopsis thaliana OX=3702 GN=BCA3 PE=2 SV=1	Inorganic ion transport and metabolism	beta carbonic anhydrase 3 [Brassica napus]
Bol__new_5788	3.38697	6.94036	5.11439	5.08092	2.28193	5.06947	5.25981	3.99374	--	Cellular Component: intracellular (GO:0005622);; Molecular Function: zinc ion binding (GO:0008270);;	--	--	--	--	--	Signal transduction mechanisms	BnaC04g13800D [Brassica napus]
Bol__new_580	1.35688	0.885093	0.681694	1.21962	2.49986	0.789849	1.13403	0.680449	--	--	--	--	--	--	Nuclear envelope-associated protein 2 OS=Arabidopsis thaliana OX=3702 GN=NEAP2 PE=1 SV=1	Function unknown	nuclear envelope-associated protein 2 [Eutrema salsugineum]
Bol__new_5804	5.44562	3.40858	3.05858	4.21994	6.86367	3.32876	3.86461	3.0832	--	--	--	--	--	--	--	Replication, recombination and repair	uncharacterized protein LOC106418862 isoform X1 [Brassica napus]
Bol__new_5813	4.33182	3.5228	3.93636	8.37246	11.3565	3.95762	7.12987	3.87298	--	--	--	--	--	zinc-finger of the FCS-type, C2-C2	Protein MARD1 OS=Arabidopsis thaliana OX=3702 GN=MARD1 PE=2 SV=2	Function unknown	protein MARD1 [Brassica napus]
Bol__new_5849	16.5571	18.5886	17.9822	21.1187	16.6349	18.9281	29.9299	10.6534	--	Cellular Component: plasma membrane (GO:0005886);; Biological Process: cellular ion homeostasis (GO:0006873);; Molecular Function: voltage-gated anion channel activity (GO:0008308);; Cellular Component: integral component of membrane (GO:0016021);; Biological Process: regulation of anion transmembrane transport (GO:1903959);;	--	--	--	Voltage-dependent anion channel	S-type anion channel SLAH4 OS=Arabidopsis thaliana OX=3702 GN=SLAH4 PE=2 SV=1	Inorganic ion transport and metabolism	BnaC04g19340D [Brassica napus]
Bol__new_5861	3.49671	2.62683	2.32066	3.53543	7.45254	2.66752	3.12702	2.5715	--	--	--	--	General function prediction only	--	--	Replication, recombination and repair	BnaC05g51800D [Brassica napus]
Bol__new_5910	2.28508	1.89293	1.09256	1.67711	3.75716	2.02325	1.98234	1.17203	--	Molecular Function: GTPase activity (GO:0003924);; Biological Process: rRNA processing (GO:0006364);; Biological Process: response to light stimulus (GO:0009416);; Cellular Component: chloroplast stroma (GO:0009570);; Biological Process: chloroplast organization (GO:0009658);; Cellular Component: chloroplast inner membrane (GO:0009706);; Biological Process: embryo development ending in seed dorma…	--	--	General function prediction only	--	GTP-binding protein OBGC, chloroplastic OS=Arabidopsis thaliana OX=3702 GN=OBGL PE=2 SV=1	Function unknown	PREDICTED: GTP-binding protein OBGC, chloroplastic [Raphanus sativus]
Bol__new_5928	1.21205	0.779749	0.827741	0.998721	2.47682	0.310748	0.825361	0.395558	--	--	--	--	--	--	--	--	--
Bol__new_5943	15.6737	14.2131	14.739	13.8678	10.4695	16.5836	5.1675	11.6634	Coenzyme transport and metabolism	Molecular Function: dimethylallyltranstransferase activity (GO:0004161);; Molecular Function: farnesyltranstransferase activity (GO:0004311);; Molecular Function: geranyltranstransferase activity (GO:0004337);; Cellular Component: mitochondrion (GO:0005739);; Cellular Component: integral component of membrane (GO:0016021);; Biological Process: carotenoid biosynthetic process (GO:0016117);; Biolog…	K13789|3.44144e-179|bna:106401977|K13789 geranylgeranyl diphosphate synthase, type II [EC:2.5.1.1 2.5.1.10 2.5.1.29] | (RefSeq) geranylgeranyl pyrophosphate synthase 10, mitochondrial-like	Terpenoid backbone biosynthesis (ko00900)	Coenzyme transport and metabolism	Polyprenyl synthetase	Geranylgeranyl pyrophosphate synthase 10, mitochondrial OS=Arabidopsis thaliana OX=3702 GN=At3g20160 PE=1 SV=1	Coenzyme transport and metabolism	PREDICTED: LOW QUALITY PROTEIN: geranylgeranyl pyrophosphate synthase 10, mitochondrial-like [Brassica oleracea var. oleracea]
Bol__new_5954	1.15922	0.707088	0.524185	0.767478	2.69145	0.760881	0.653881	0.767352	--	--	K20102|1.77006e-08|thj:104820731|K20102 YTH domain-containing family protein | (RefSeq) YTH domain-containing protein 1	--	General function prediction only	--	--	Function unknown	BnaC04g43000D [Brassica napus]
Bol__new_5973	0.0574683	1.34508	0.439618	1.91343	2.59475	0.509652	0.694093	1.62589	Cell wall/membrane/envelope biogenesis	Cellular Component: condensed nuclear chromosome, centromeric region (GO:0000780);; Molecular Function: ATP binding (GO:0005524);; Cellular Component: spindle microtubule (GO:0005876);; Biological Process: mitotic spindle organization (GO:0007052);; Cellular Component: spindle pole centrosome (GO:0031616);; Cellular Component: chromosome passenger complex (GO:0032133);; Biological Process: regula…	--	--	Cell cycle control, cell division, chromosome partitioning	Protein kinase domain;; Protein tyrosine kinase	Serine/threonine-protein kinase Aurora-2 OS=Arabidopsis thaliana OX=3702 GN=AUR2 PE=2 SV=2	Signal transduction mechanisms	BnaC03g49250D [Brassica napus]
Bol__new_6000	3.85009	2.69965	2.68295	4.12788	5.78068	2.02647	2.31472	2.09668	--	--	--	--	--	--	--	--	PREDICTED: uncharacterized protein LOC106293842 [Brassica oleracea var. oleracea]
Bol__new_603	3.16456	1.49025	2.52841	4.95006	6.342	1.91288	2.80096	2.24888	--	--	--	--	--	--	--	Function unknown	PREDICTED: transcription initiation factor TFIID subunit 7-like [Brassica oleracea var. oleracea]
Bol__new_6081	2.42046	0.782665	0.947531	0.59919	2.95773	0.905842	1.40416	0.386767	--	--	--	--	--	--	--	--	--
Bol__new_6085	1.0945	1.42803	1.64016	2.23647	0.934139	1.69511	1.36977	2.04841	Amino acid transport and metabolism	Biological Process: tryptophan biosynthetic process (GO:0000162);; Molecular Function: tryptophan synthase activity (GO:0004834);; Cellular Component: mitochondrion (GO:0005739);;	K01696|0|bna:106425010|K01696 tryptophan synthase beta chain [EC:4.2.1.20] | (RefSeq) tryptophan synthase beta chain 1-like	Glycine, serine and threonine metabolism (ko00260);; Phenylalanine, tyrosine and tryptophan biosynthesis (ko00400);; Biosynthesis of amino acids (ko01230)	Amino acid transport and metabolism	Pyridoxal-phosphate dependent enzyme	Tryptophan synthase beta chain 2, chloroplastic OS=Camptotheca acuminata OX=16922 GN=TSB PE=2 SV=1	Amino acid transport and metabolism	PREDICTED: tryptophan synthase beta chain 1-like [Brassica oleracea var. oleracea]
Bol__new_6137	7.27824	8.05151	9.16587	5.52787	5.49039	10.1639	6.2969	10.277	Cell wall/membrane/envelope biogenesis	Molecular Function: catalytic activity (GO:0003824);; Molecular Function: coenzyme binding (GO:0050662);;	--	--	Defense mechanisms	NAD dependent epimerase/dehydratase family;; NmrA-like family	Tetraketide alpha-pyrone reductase 1 OS=Arabidopsis thaliana OX=3702 GN=TKPR1 PE=1 SV=1	Cell wall/membrane/envelope biogenesis	cinnamoyl-CoA reductase 1 isoform X1 [Brassica napus]
Bol__new_6140	8.55796	7.38709	8.32386	7.14405	5.21679	7.73874	6.12926	9.12053	--	Molecular Function: nucleotide binding (GO:0000166);; Molecular Function: RNA binding (GO:0003723);; Cellular Component: nucleus (GO:0005634);; Cellular Component: plasma membrane (GO:0005886);;	--	--	General function prediction only	--	Organelle RRM domain-containing protein 6, chloroplastic OS=Arabidopsis thaliana OX=3702 GN=ORRM6 PE=1 SV=1	Function unknown	uncharacterized protein BNAC04G45540D [Brassica napus]
Bol__new_6162	2.09496	0.553565	1.47477	0.503536	0.415696	1.3458	1.00139	1.42709	--	--	--	--	--	--	--	--	--
Bol__new_6167	8.75475	5.52184	6.28355	8.40307	14.7687	7.50132	8.54251	4.51666	--	Cellular Component: integral component of membrane (GO:0016021);;	--	--	--	--	--	--	BnaA03g59950D [Brassica napus]
Bol__new_6171	1.66515	1.1067	1.06571	1.53584	3.39848	0.768045	1.18735	0.756046	--	--	--	--	--	--	--	--	predicted protein [Arabidopsis lyrata subsp. lyrata]
Bol__new_6184	14.3196	4.62479	7.33036	1.03666	22.0151	9.95102	12.2286	2.1419	--	--	--	--	--	--	--	--	uncharacterized protein LOC111203004 [Brassica napus]
Bol__new_6213	0.119707	1.00479	0.782167	0.753936	0.176528	1.35309	0.972292	1.11074	--	--	--	--	General function prediction only	Reverse transcriptase (RNA-dependent DNA polymerase);; Retroviral aspartyl protease;; gag-polyprotein putative aspartyl protease;; Aspartyl protease;; Aspartyl protease	RNA-directed DNA polymerase homolog OS=Oenothera berteroana OX=3950 PE=4 SV=1	Replication, recombination and repair	uncharacterized protein LOC106424262 [Brassica napus]
Bol__new_6252	11.8297	48.3623	23.6175	38.0615	17.507	36.0978	31.6273	67.4496	Secondary metabolites biosynthesis, transport and catabolism	Biological Process: response to oomycetes (GO:0002239);; Cellular Component: nucleus (GO:0005634);; Cellular Component: plasma membrane (GO:0005886);; Cellular Component: plant-type cell wall (GO:0009505);; Biological Process: response to chitin (GO:0010200);; Molecular Function: carbohydrate binding (GO:0030246);; Cellular Component: apoplast (GO:0048046);; Biological Process: defense response t…	--	--	--	Legume lectin domain;; Legume lectin domain	Lectin-like protein At3g16530 OS=Arabidopsis thaliana OX=3702 GN=At3g16530 PE=1 SV=1	Function unknown	lectin-like protein At3g16530 [Brassica napus]
Bol__new_6274	2.6335	2.38235	1.61329	0.881787	2.36089	2.00903	1.98206	1.4385	--	Molecular Function: magnesium ion binding (GO:0000287);; Cellular Component: cytoplasm (GO:0005737);; Biological Process: metabolic process (GO:0008152);; Molecular Function: terpene synthase activity (GO:0010333);;	--	--	--	Terpene synthase family, metal binding domain;; Terpene synthase, N-terminal domain;; Terpene synthase family, metal binding domain	Terpenoid synthase 17 OS=Arabidopsis thaliana OX=3702 GN=TPS17 PE=2 SV=2	Function unknown	terpenoid synthase 25-like [Brassica napus]
Bol__new_6284	1.1246	0.696806	1.05755	0.770333	2.81705	1.42588	0.784526	0.641278	--	--	--	--	--	--	--	--	--
Bol__new_6375	0.59859	1.26695	1.89144	2.60757	0.601091	1.33003	2.29385	1.76897	Lipid transport and metabolism	Molecular Function: nucleic acid binding (GO:0003676);; Molecular Function: zinc ion binding (GO:0008270);; Biological Process: DNA integration (GO:0015074);;	--	--	--	gag-polypeptide of LTR copia-type	Omega-3 fatty acid desaturase, chloroplastic (Fragment) OS=Brassica napus OX=3708 GN=FAD7 PE=2 SV=1	Function unknown	uncharacterized protein LOC106384685 [Brassica napus]
Bol__new_6389	3.72031	2.92622	3.07473	4.48022	7.55399	3.37975	2.97028	3.26156	--	Molecular Function: transcription regulatory region sequence-specific DNA binding (GO:0000976);; Molecular Function: transcription factor activity, sequence-specific DNA binding (GO:0003700);; Molecular Function: protein binding (GO:0005515);; Cellular Component: nucleus (GO:0005634);; Biological Process: transcription, DNA-templated (GO:0006351);; Biological Process: plant-type cell wall looseni…	K09338|1.14578e-15|brp:103835932|K09338 homeobox-leucine zipper protein | (RefSeq) homeobox-leucine zipper protein HDG12-like	--	--	--	Homeobox-leucine zipper protein HDG12 OS=Arabidopsis thaliana OX=3702 GN=HDG12 PE=2 SV=1	--	PREDICTED: homeobox-leucine zipper protein HDG12-like [Brassica oleracea var. oleracea]
Bol__new_6398	2.5619	3.24519	2.06187	5.92855	8.59479	2.3692	2.83241	2.1608	--	--	--	--	--	--	--	--	PREDICTED: uncharacterized protein LOC108855255 isoform X2 [Raphanus sativus]
Bol__new_6405	17.364	11.6017	11.8235	16.5	31.0611	10.5369	13.1529	8.94336	--	--	--	--	--	--	--	--	--
Bol__new_6409	9.03535	5.92151	5.00349	6.48453	14.0868	5.61109	5.82233	4.85292	--	--	--	--	--	--	--	--	--
Bol__new_6410	2.74367	1.13098	0.84127	0.823222	4.66739	0.730934	1.12263	1.09091	--	--	--	--	--	--	--	--	uncharacterized protein LOC106381740 isoform X1 [Brassica napus]
Bol__new_6439	3.30123	2.63943	3.90089	2.39782	0.757375	3.11717	1.31166	4.00352	--	--	--	--	--	--	--	--	--
Bol__new_6452	2.60181	0.871449	0.800649	1.15745	4.90611	0.424448	0.719635	0.122619	--	Molecular Function: nucleotide binding (GO:0000166);; Molecular Function: cyclin-dependent protein serine/threonine kinase activity (GO:0004693);; Cellular Component: nucleus (GO:0005634);; Cellular Component: plasma membrane (GO:0005886);; Biological Process: protein phosphorylation (GO:0006468);; Cellular Component: integral component of membrane (GO:0016021);;	--	--	Cell cycle control, cell division, chromosome partitioning	--	Protein IMPAIRED IN BABA-INDUCED STERILITY 1 OS=Arabidopsis thaliana OX=3702 GN=IBS1 PE=3 SV=1	Signal transduction mechanisms	uncharacterized protein LOC106407578 isoform X1 [Brassica napus]
Bol__new_6456	22.371	19.0953	20.1178	6.69787	22.1021	15.0636	22.3795	10.5382	Carbohydrate transport and metabolism	Cellular Component: extracellular region (GO:0005576);; Molecular Function: pectate lyase activity (GO:0030570);; Biological Process: pectin catabolic process (GO:0045490);; Molecular Function: metal ion binding (GO:0046872);;	K01728|0|bna:106410328|K01728 pectate lyase [EC:4.2.2.2] | (RefSeq) probable pectate lyase 8	Pentose and glucuronate interconversions (ko00040)	--	Pectate lyase	Probable pectate lyase 8 OS=Arabidopsis thaliana OX=3702 GN=At3g07010 PE=2 SV=1	Carbohydrate transport and metabolism	PREDICTED: probable pectate lyase 8 [Raphanus sativus]
Bol__new_6460	1.89155	0.99001	1.01175	1.95364	4.0501	1.3382	0.994939	0.774585	--	Cellular Component: nucleus (GO:0005634);; Cellular Component: cytoplasm (GO:0005737);; Biological Process: mitotic cell cycle (GO:0007067);; Molecular Function: histone kinase activity (H3-T11 specific) (GO:0035402);; Biological Process: histone H3-T11 phosphorylation (GO:0035407);; Molecular Function: histone kinase activity (H3-T3 specific) (GO:0072354);; Biological Process: histone H3-T3 phos…	K16315|6.66679e-40|bna:106366834|K16315 serine/threonine-protein kinase haspin [EC:2.7.11.1] | (RefSeq) uncharacterized LOC106366834	--	Cell cycle control, cell division, chromosome partitioning	--	Serine/threonine-protein kinase haspin homolog OS=Arabidopsis thaliana OX=3702 GN=HASPIN PE=1 SV=1	Cell cycle control, cell division, chromosome partitioning	serine/threonine-protein kinase haspin homolog isoform X1 [Brassica napus]
Bol__new_6461	1.36586	1.23477	0.772279	2.04349	3.01462	1.21887	0.867536	1.00268	--	--	--	--	General function prediction only	zinc-binding in reverse transcriptase	--	Function unknown	PREDICTED: uncharacterized protein LOC108845352 [Raphanus sativus]
Bol__new_6478	1.52457	0.690245	0.335322	0.816302	2.83118	0.930415	0.687427	0.814672	--	--	--	--	--	--	--	--	--
Bol__new_6495	154.885	280.949	336.187	302.078	119.075	202.804	372.343	228.909	--	Cellular Component: cytoplasm (GO:0005737);; Molecular Function: transferase activity, transferring acyl groups other than amino-acyl groups (GO:0016747);;	--	--	--	Transferase family	Shikimate O-hydroxycinnamoyltransferase OS=Nicotiana tabacum OX=4097 GN=HST PE=1 SV=1	Function unknown	PREDICTED: shikimate O-hydroxycinnamoyltransferase [Brassica oleracea var. oleracea]
Bol__new_6499	6.25368	3.3629	3.52327	3.47023	9.44173	4.51397	4.42956	2.7891	Secondary metabolites biosynthesis, transport and catabolism;; Defense mechanisms	Molecular Function: iron ion binding (GO:0005506);; Cellular Component: integral component of membrane (GO:0016021);; Molecular Function: oxidoreductase activity, acting on paired donors, with incorporation or reduction of molecular oxygen, NAD(P)H as one donor, and incorporation of one atom of oxygen (GO:0016709);; Molecular Function: oxygen binding (GO:0019825);; Molecular Function: heme bindin…	--	--	Secondary metabolites biosynthesis, transport and catabolism	Cytochrome P450	Cytochrome P450 705A22 OS=Arabidopsis thaliana OX=3702 GN=CYP705A22 PE=2 SV=1	Secondary metabolites biosynthesis, transport and catabolism	cytochrome P450 705A22-like isoform X2 [Brassica napus]
Bol__new_6535	0.404558	1.3091	4.26543	2.45716	2.76524	2.1797	1.65241	4.93101	--	--	--	--	--	--	--	Function unknown	BnaA02g25930D [Brassica napus]
Bol__new_6536	1.97944	1.93338	1.35708	2.14987	4.5511	1.6068	2.21901	0.872687	--	--	--	--	--	--	--	--	BnaA01g24450D [Brassica napus]
Bol__new_6555	2.95872	3.41236	4.22404	2.84721	1.89425	3.34815	5.31746	2.06441	Carbohydrate transport and metabolism;; Amino acid transport and metabolism;; Inorganic ion transport and metabolism;; General function prediction only	Molecular Function: sugar:proton symporter activity (GO:0005351);; Cellular Component: integral component of plasma membrane (GO:0005887);; Biological Process: phosphate ion transport (GO:0006817);; Cellular Component: chloroplast (GO:0009507);; Molecular Function: ATPase-coupled phosphate ion transmembrane transporter activity (GO:0015415);; Biological Process: arsenate ion transmembrane transpo…	K08176|0|bna:106421598|K08176 MFS transporter, PHS family, inorganic phosphate transporter | (RefSeq) probable inorganic phosphate transporter 1-9	--	Inorganic ion transport and metabolism	Sugar (and other) transporter;; Major Facilitator Superfamily	Probable inorganic phosphate transporter 1-9 OS=Arabidopsis thaliana OX=3702 GN=PHT1-9 PE=2 SV=1	Carbohydrate transport and metabolism	PREDICTED: probable inorganic phosphate transporter 1-9 [Brassica oleracea var. oleracea]
Bol__new_6570	21.8565	10.464	12.9694	13.1237	34.1528	12.6867	17.2591	15.9894	Coenzyme transport and metabolism	Molecular Function: sterol 24-C-methyltransferase activity (GO:0003838);; Cellular Component: endoplasmic reticulum (GO:0005783);; Cellular Component: integral component of membrane (GO:0016021);; Biological Process: sterol biosynthetic process (GO:0016126);; Molecular Function: 24-methylenesterol C-methyltransferase activity (GO:0030797);; Biological Process: methylation (GO:0032259);;	K08242|0|bna:106406523|K08242 24-methylenesterol C-methyltransferase [EC:2.1.1.143] | (RefSeq) 24-methylenesterol C-methyltransferase 3	Steroid biosynthesis (ko00100)	Lipid transport and metabolism;; General function prediction only	Sterol methyltransferase C-terminal;; Methyltransferase domain;; Methyltransferase domain;; Mycolic acid cyclopropane synthetase;; Methyltransferase domain;; Methyltransferase domain;; ubiE/COQ5 methyltransferase family;; Methyltransferase domain	24-methylenesterol C-methyltransferase 3 OS=Arabidopsis thaliana OX=3702 GN=SMT3 PE=2 SV=1	Function unknown	PREDICTED: 24-methylenesterol C-methyltransferase 3 [Brassica oleracea var. oleracea]
Bol__new_6593	7.52041	5.27163	5.09725	5.80391	11.6828	5.34838	6.34415	3.40568	--	Cellular Component: cytosolic ribosome (GO:0022626);;	K14815|3.83229e-28|bna:106430673|K14815 mRNA turnover protein 4 | (RefSeq) mRNA turnover protein 4 homolog	--	RNA processing and modification	--	--	Translation, ribosomal structure and biogenesis	mRNA turnover protein 4 homolog isoform X2 [Brassica napus]
Bol__new_6607	1.96757	1.61449	0.914188	1.23878	4.25297	1.49921	1.21628	0.834669	--	--	--	--	General function prediction only	Reverse transcriptase (RNA-dependent DNA polymerase)	--	Function unknown	PREDICTED: uncharacterized protein LOC103853884 [Brassica rapa]
Bol__new_6619	7.2172	5.60019	2.82882	1.21102	8.48776	2.63254	2.29175	2.90324	--	--	--	--	--	--	--	--	PREDICTED: acyl carrier protein-like [Brassica oleracea var. oleracea]
Bol__new_6637	18.044	7.65319	9.26177	9.67642	15.5972	8.84715	9.17511	5.55673	--	Biological Process: proteolysis (GO:0006508);;	--	--	--	--	--	--	PREDICTED: uncharacterized protein LOC106298103 [Brassica oleracea var. oleracea]
Bol__new_6767	0.581574	0.980103	1.27183	1.66326	0.587901	0.67376	1.5552	0.536005	--	--	--	--	--	Plant transposase (Ptta/En/Spm family)	--	--	uncharacterized protein LOC111210940 [Brassica napus]
Bol__new_6771	15.7821	18.596	18.1272	19.9429	8.15699	17.2354	14.6124	22.5326	--	Molecular Function: ion channel activity (GO:0005216);; Cellular Component: plasma membrane (GO:0005886);; Biological Process: ion transport (GO:0006811);; Biological Process: chloroplast fission (GO:0010020);; Cellular Component: integral component of membrane (GO:0016021);; Cellular Component: chloroplast membrane (GO:0031969);; Biological Process: transmembrane transport (GO:0055085);;	--	--	--	--	Mechanosensitive ion channel protein 2, chloroplastic OS=Arabidopsis thaliana OX=3702 GN=MSL2 PE=2 SV=1	Cell wall/membrane/envelope biogenesis	PREDICTED: mechanosensitive ion channel protein 2, chloroplastic-like [Brassica oleracea var. oleracea]
Bol__new_6784	7.01232	12.9012	15.5802	14.2581	4.99026	16.4255	16.1625	15.5493	--	Molecular Function: nucleic acid binding (GO:0003676);; Cellular Component: peroxisome (GO:0005777);; Molecular Function: zinc ion binding (GO:0008270);; Biological Process: regulation of gene expression (GO:0010468);; Cellular Component: integral component of membrane (GO:0016021);;	--	--	--	NYN domain	--	--	PREDICTED: uncharacterized protein LOC106298904 [Brassica oleracea var. oleracea]
Bol__new_6791	1.23027	1.83566	3.409	2.16414	0.82488	1.82698	2.51965	1.53178	--	Molecular Function: nucleotide binding (GO:0000166);; Biological Process: mRNA splicing, via spliceosome (GO:0000398);; Molecular Function: snRNA binding (GO:0017069);;	--	--	--	--	--	--	U1 small nuclear ribonucleoprotein A-like [Brassica napus]
Bol__new_6801	0.905126	0.616035	0.886015	0.730789	1.88788	0.714112	0.788662	0.528495	--	Molecular Function: RNA polymerase II transcription factor activity, sequence-specific DNA binding (GO:0000981);; Molecular Function: transcription factor activity, RNA polymerase II transcription factor recruiting (GO:0001135);; Cellular Component: nucleus (GO:0005634);; Biological Process: regulation of transcription from RNA polymerase II promoter (GO:0006357);; Biological Process: gibberellin…	K09422|1.1055e-149|bna:106405261|K09422 myb proto-oncogene protein, plant | (RefSeq) transcription factor MYB24-like	--	Transcription	Myb-like DNA-binding domain;; Myb-like DNA-binding domain;; Myb-like DNA-binding domain	Transcription factor MYB62 OS=Arabidopsis thaliana OX=3702 GN=MYB62 PE=2 SV=1	Transcription	PREDICTED: transcription factor MYB24 [Brassica oleracea var. oleracea]
Bol__new_6811	3.82252	3.79172	1.95164	1.25429	1.07878	2.63076	1.37301	1.92808	--	Molecular Function: methyltransferase activity (GO:0008168);; Biological Process: methylation (GO:0032259);;	--	--	--	SAM dependent carboxyl methyltransferase	Paraxanthine methyltransferase 1 OS=Arabidopsis thaliana OX=3702 GN=PXMT1 PE=2 SV=1	--	paraxanthine methyltransferase 1-like [Brassica napus]
Bol__new_6830	4.95002	8.7594	7.32305	5.83166	1.74818	5.89969	3.73972	6.16786	--	--	--	--	--	Domain of unknown function (DUF4216)	--	--	PREDICTED: uncharacterized protein LOC103868803 [Brassica rapa]
Bol__new_689	50.1545	23.948	24.6018	19.9577	61.7707	24.8549	29.2688	13.3027	--	Molecular Function: peroxidase activity (GO:0004601);; Cellular Component: extracellular region (GO:0005576);; Biological Process: response to oxidative stress (GO:0006979);; Cellular Component: plant-type cell wall (GO:0009505);; Biological Process: plant-type cell wall organization (GO:0009664);; Biological Process: lignin metabolic process (GO:0009808);; Molecular Function: heme binding (GO:00…	K00430|3.97474e-120|bna:106443558|K00430 peroxidase [EC:1.11.1.7] | (RefSeq) peroxidase 25-like	Phenylpropanoid biosynthesis (ko00940)	--	Peroxidase	Peroxidase 25 OS=Arabidopsis thaliana OX=3702 GN=PER25 PE=2 SV=2	Carbohydrate transport and metabolism	PREDICTED: peroxidase 25-like [Raphanus sativus]
Bol__new_6905	3.3337	2.91296	2.31327	3.05571	0.122385	1.69375	1.76875	0.68963	Posttranslational modification, protein turnover, chaperones	Molecular Function: catalytic activity (GO:0003824);; Molecular Function: binding (GO:0005488);; Biological Process: metabolic process (GO:0008152);;	--	--	Secondary metabolites biosynthesis, transport and catabolism	--	Carboxyl-terminal-processing peptidase 3, chloroplastic OS=Arabidopsis thaliana OX=3702 GN=CTPA3 PE=3 SV=1	Function unknown	short-chain dehydrogenase TIC 32, chloroplastic-like [Brassica napus]
Bol__new_6919	10.4143	13.9413	11.9845	11.628	4.42405	11.3953	10.0805	12.7583	--	--	--	--	--	--	--	--	PREDICTED: uncharacterized protein LOC106338760 [Brassica oleracea var. oleracea]
Bol__new_6944	3.06241	1.66134	1.34525	1.33575	3.68035	1.96127	1.63467	0.786342	--	Biological Process: protein polyubiquitination (GO:0000209);; Molecular Function: protein binding (GO:0005515);; Cellular Component: nucleus (GO:0005634);; Molecular Function: zinc ion binding (GO:0008270);; Biological Process: megagametogenesis (GO:0009561);; Cellular Component: integral component of membrane (GO:0016021);; Biological Process: protein ubiquitination involved in ubiquitin-depende…	K19043|3.19114e-14|crb:CARUB_v10007748mg|K19043 E3 ubiquitin-protein ligase RHF [EC:2.3.2.27] | (RefSeq) hypothetical protein	--	Posttranslational modification, protein turnover, chaperones	--	E3 ubiquitin-protein ligase RHF1A OS=Arabidopsis thaliana OX=3702 GN=RHF1A PE=1 SV=1	Posttranslational modification, protein turnover, chaperones	PREDICTED: uncharacterized protein LOC106298728 isoform X1 [Brassica oleracea var. oleracea]
Bol__new_6957	0.689314	0.559914	0.70618	0.652222	2.73323	0.176091	0.658959	0.341459	--	--	--	--	--	--	--	--	--
Bol__new_6974	5.29299	2.73038	3.58	2.1734	9.10734	5.36356	4.5382	1.35371	--	Cellular Component: cytoplasm (GO:0005737);; Cellular Component: plasmodesma (GO:0009506);; Molecular Function: carbohydrate binding (GO:0030246);;	--	--	--	Jacalin-like lectin domain	Jacalin-related lectin 20 OS=Arabidopsis thaliana OX=3702 GN=JAL20 PE=2 SV=1	Function unknown	PREDICTED: jacalin-related lectin 42-like [Brassica oleracea var. oleracea]
Bol__new_6983	0.743278	1.38075	0.887343	1.39213	4.48579	1.702	1.61559	2.61484	--	--	--	--	--	--	--	--	--
Bol__new_6985	0.77583	0.112563	0.148463	0.520308	2.89443	0.265582	0.760811	0.116371	--	--	--	--	--	--	Glutathione S-transferase T3 OS=Arabidopsis thaliana OX=3702 GN=GSTT3 PE=2 SV=1	Function unknown	glutathione S-transferase T3-like [Brassica napus]
Bol__new_7020	2.35716	3.63981	2.64779	3.96419	1.69356	2.45114	3.02732	3.07603	--	--	--	--	General function prediction only	--	Uncharacterized protein At2g33490 OS=Arabidopsis thaliana OX=3702 GN=At2g33490 PE=4 SV=2	Function unknown	RVT_2 super family protein [Brassica oleracea var. alboglabra]
Bol__new_7021	10.1413	17.2594	17.742	18.2274	10.2183	12.529	20.6065	17.6618	--	Molecular Function: ATP binding (GO:0005524);; Biological Process: defense response (GO:0006952);; Molecular Function: ADP binding (GO:0043531);;	K13459|0|bna:106346032|K13459 disease resistance protein RPS2 | (RefSeq) probable disease resistance protein At1g15890	Plant-pathogen interaction (ko04626)	Signal transduction mechanisms	NB-ARC domain;; Leucine rich repeat;; Leucine Rich repeats (2 copies)	Probable disease resistance protein At5g43730 OS=Arabidopsis thaliana OX=3702 GN=At5g43730 PE=2 SV=1	Function unknown	probable disease resistance protein At1g15890 [Brassica napus]
Bol__new_7034	2.48241	1.7506	1.34798	1.96265	1.34751	1.77432	1.70392	2.62761	General function prediction only	Biological Process: defense response (GO:0006952);; Molecular Function: ADP binding (GO:0043531);;	--	--	Signal transduction mechanisms	NB-ARC domain;; AAA ATPase domain;; AAA domain	Probable disease resistance protein At1g59620 OS=Arabidopsis thaliana OX=3702 GN=At1g59620 PE=2 SV=3	Function unknown	PREDICTED: probable disease resistance protein At1g59620 [Brassica oleracea var. oleracea]
Bol__new_7081	5.17421	3.1763	2.69365	4.06141	7.32644	3.28377	2.95275	2.69144	--	--	--	--	Replication, recombination and repair	hAT family C-terminal dimerisation region	Probable S-sulfocysteine synthase, chloroplastic OS=Arabidopsis thaliana OX=3702 GN=At3g03630 PE=1 SV=1	Function unknown	zinc finger BED domain-containing protein RICESLEEPER 2-like [Brassica napus]
Bol__new_7088	241.413	231.104	284.277	294.596	194.264	269.985	273.822	333.306	Secondary metabolites biosynthesis, transport and catabolism;; Defense mechanisms	Molecular Function: monooxygenase activity (GO:0004497);; Molecular Function: iron ion binding (GO:0005506);; Cellular Component: integral component of membrane (GO:0016021);; Molecular Function: oxidoreductase activity, acting on paired donors, with incorporation or reduction of molecular oxygen (GO:0016705);; Molecular Function: heme binding (GO:0020037);; Biological Process: oxidation-reductio…	--	--	Secondary metabolites biosynthesis, transport and catabolism;; Lipid transport and metabolism	Cytochrome P450	Cytochrome P450 72A15 OS=Arabidopsis thaliana OX=3702 GN=CYP72A15 PE=2 SV=1	Secondary metabolites biosynthesis, transport and catabolism	BnaA06g02990D [Brassica napus]
Bol__new_709	189.037	340.242	230.217	198.526	107.722	259.887	278.962	205.731	--	--	--	--	--	Extensin-like region	--	Function unknown	hypothetical protein AALP_AA4G220400 [Arabis alpina]
Bol__new_71	0.295443	0.350375	1.01372	1.28121	0.972283	0.744434	1.47504	1.5863	--	--	--	--	--	--	--	--	hypothetical protein AXX17_AT4G27120 [Arabidopsis thaliana]
Bol__new_7112	3.16478	2.27001	2.66759	2.46047	5.53846	2.63952	3.60867	1.85964	--	Molecular Function: catalytic activity (GO:0003824);; Biological Process: cellular metabolic process (GO:0044237);; Biological Process: single-organism metabolic process (GO:0044710);; Biological Process: single-organism cellular process (GO:0044763);;	--	--	--	--	Diacylglycerol O-acyltransferase 3, cytosolic OS=Arabidopsis thaliana OX=3702 GN=DGAT3 PE=1 SV=1	Function unknown	PREDICTED: uncharacterized protein LOC104777745 [Camelina sativa]
Bol__new_7115	71.9008	75.2179	93.4254	94.8898	43.4018	65.3809	43.7465	97.3871	--	Cellular Component: nucleus (GO:0005634);;	--	--	--	Domain of unknown function (DUF569)	--	--	uncharacterized protein LOC111211919 [Brassica napus]
Bol__new_7131	0.0962827	0.487048	0.330987	0.312633	0.787271	0.078049	0.034872	1.18743	Translation, ribosomal structure and biogenesis	Molecular Function: translation initiation factor activity (GO:0003743);; Molecular Function: GTP binding (GO:0005525);; Cellular Component: cytosol (GO:0005829);; Biological Process: regulation of translational initiation (GO:0006446);;	K03262|0|bna:106405689|K03262 translation initiation factor 5 | (RefSeq) probable eukaryotic translation initiation factor 5-1	RNA transport (ko03013)	Translation, ribosomal structure and biogenesis	Domain found in IF2B/IF5;; eIF4-gamma/eIF5/eIF2-epsilon	Probable eukaryotic translation initiation factor 5-1 OS=Arabidopsis thaliana OX=3702 GN=At1g36730 PE=2 SV=1	Translation, ribosomal structure and biogenesis	PREDICTED: probable eukaryotic translation initiation factor 5-1 [Brassica oleracea var. oleracea]
Bol__new_7143	0.70085	0.886144	0.487331	1.4044	2.49055	0.599786	0.748409	0.563923	--	--	--	--	Replication, recombination and repair	hAT family C-terminal dimerisation region	Putative AC transposase OS=Zea mays OX=4577 PE=2 SV=2	Function unknown	zinc finger BED domain-containing protein DAYSLEEPER-like [Brassica napus]
Bol__new_7190	1.64267	2.03402	1.82014	1.55727	1.13728	2.2852	2.45702	1.6365	--	--	--	--	--	Protein of unknown function (DUF1204)	--	Function unknown	PREDICTED: uncharacterized protein LOC103874646 [Brassica rapa]
Bol__new_7206	1.44742	1.03092	0.889214	0.654904	0.936348	1.03364	0.178166	1.59854	--	Molecular Function: zinc ion binding (GO:0008270);;	--	--	--	MULE transposase domain;; SWIM zinc finger;; Transposase, Mutator family	--	--	uncharacterized protein LOC106451216 isoform X1 [Brassica napus]
Bol__new_7229	6.76614	3.99995	3.92353	5.96995	13.0128	5.15705	5.71522	3.10558	--	Cellular Component: chloroplast (GO:0009507);; Biological Process: cellular process (GO:0009987);;	--	--	--	--	Protein FLC EXPRESSOR OS=Arabidopsis thaliana OX=3702 GN=FLX PE=1 SV=1	Function unknown	BnaC01g30270D [Brassica napus]
Bol__new_7246	3.68851	2.79413	4.08821	5.26678	5.29622	2.15113	1.35466	2.70119	--	Molecular Function: DNA binding (GO:0003677);; Cellular Component: nucleus (GO:0005634);; Molecular Function: zinc ion binding (GO:0008270);; Cellular Component: plasmodesma (GO:0009506);;	--	--	General function prediction only	--	Zinc finger A20 and AN1 domain-containing stress-associated protein 7 OS=Arabidopsis thaliana OX=3702 GN=SAP7 PE=1 SV=1	Function unknown	zinc finger A20 and AN1 domain-containing stress-associated protein 7-like [Brassica napus]
Bol__new_7270	1.23116	1.36141	2.07311	2.13332	0.260989	1.37082	1.12734	1.05483	Mobilome: prophages, transposons	--	--	--	General function prediction only	Reverse transcriptase (RNA-dependent DNA polymerase);; gag-polypeptide of LTR copia-type;; Integrase core domain;; GAG-pre-integrase domain;; Zinc knuckle	Retrovirus-related Pol polyprotein from transposon TNT 1-94 OS=Nicotiana tabacum OX=4097 PE=2 SV=1	RNA processing and modification;; Cell cycle control, cell division, chromosome partitioning;; Replication, recombination and repair	copia-like retrotransposable element [Arabidopsis thaliana]
Bol__new_728	1.78261	6.77871	6.32713	5.44026	1.40656	4.81187	6.7641	2.45345	Mobilome: prophages, transposons	--	--	--	General function prediction only	Reverse transcriptase (RNA-dependent DNA polymerase);; zinc-binding in reverse transcriptase	Uncharacterized mitochondrial protein AtMg01250 OS=Arabidopsis thaliana OX=3702 GN=AtMg01250 PE=4 SV=1	Function unknown	uncharacterized protein LOC106414721 [Brassica napus]
Bol__new_7301	2.28637	2.6904	2.57863	3.30207	9.1985	4.14609	3.74561	3.52463	--	--	--	--	--	--	--	--	PREDICTED: uncharacterized protein LOC106329201 isoform X2 [Brassica oleracea var. oleracea]
Bol__new_7329	5.34907	7.54427	6.96926	9.15687	2.1636	5.93873	4.08059	16.8987	--	--	--	--	--	--	--	--	BnaC06g10990D [Brassica napus]
Bol__new_740	267.203	400.457	380.376	271.43	118.195	398.476	235.901	323.202	Energy production and conversion	Molecular Function: oxidoreductase activity, acting on CH-OH group of donors (GO:0016614);; Molecular Function: flavin adenine dinucleotide binding (GO:0050660);; Biological Process: oxidation-reduction process (GO:0055114);;	--	--	--	FAD binding domain	Berberine bridge enzyme-like 22 OS=Arabidopsis thaliana OX=3702 GN=FAD-OXR PE=2 SV=1	Energy production and conversion	PREDICTED: cannabidiolic acid synthase [Brassica oleracea var. oleracea]
Bol__new_7420	0.711977	0.042034	0.192971	0.535996	4.52869	0.722369	0.262684	0.373678	--	--	--	--	--	No apical meristem-associated C-terminal domain	Glutathione S-transferase T3 OS=Arabidopsis thaliana OX=3702 GN=GSTT3 PE=2 SV=1	--	glutathione S-transferase T3-like [Brassica napus]
Bol__new_745	1.13466	1.14484	2.52463	2.25641	10.6893	1.47999	2.15962	0.798188	Cell wall/membrane/envelope biogenesis	Molecular Function: protein binding (GO:0005515);; Cellular Component: nucleus (GO:0005634);; Cellular Component: cytosol (GO:0005829);; Biological Process: regulation of phenylpropanoid metabolic process (GO:2000762);;	--	--	General function prediction only	Kelch motif;; Kelch motif;; Galactose oxidase, central domain;; Galactose oxidase, central domain;; Kelch motif;; F-box domain	F-box/kelch-repeat protein At2g44130 OS=Arabidopsis thaliana OX=3702 GN=At2g44130 PE=2 SV=2	Function unknown	PREDICTED: F-box/kelch-repeat protein At2g44130-like [Brassica oleracea var. oleracea]
Bol__new_7456	0.025724	8.46136	9.38043	11.0557	38.0753	36.7687	20.9502	22.3816	--	--	--	--	General function prediction only	Kelch motif;; Kelch motif;; Galactose oxidase, central domain	Epithiospecifier protein OS=Arabidopsis thaliana OX=3702 GN=ESP PE=1 SV=2	Function unknown	epithiospecifier protein-like [Brassica napus]
Bol__new_7461	1.25194	0.921851	0.898129	1.62066	3.80125	1.20892	1.74913	0.849132	--	--	--	--	General function prediction only	--	--	Function unknown	PREDICTED: uncharacterized protein LOC108838826 [Raphanus sativus]
Bol__new_7484	1.95394	15.2951	12.032	14.8452	13.5451	12.3444	10.5911	7.94478	--	Molecular Function: nucleotide binding (GO:0000166);; Molecular Function: nucleic acid binding (GO:0003676);; Molecular Function: 3-beta-hydroxy-delta5-steroid dehydrogenase activity (GO:0003854);; Molecular Function: hydroxyacylglutathione hydrolase activity (GO:0004416);; Cellular Component: endosome (GO:0005768);; Cellular Component: endoplasmic reticulum membrane (GO:0005789);; Cellular Compo…	--	--	--	--	O-fucosyltransferase 16 OS=Arabidopsis thaliana OX=3702 GN=OFUT16 PE=2 SV=1	Function unknown	PREDICTED: uncharacterized protein At1g04910-like [Oryza brachyantha]
Bol__new_7499	2.43577	3.80348	2.25868	1.09391	0.852485	2.86846	1.46898	2.42746	--	--	--	--	--	--	Meiosis-specific protein ASY2 OS=Arabidopsis thaliana OX=3702 GN=ASY2 PE=2 SV=1	Amino acid transport and metabolism	meiosis-specific protein ASY2-like [Brassica napus]
Bol__new_7526	0.857793	0.876205	0.279661	0.222016	1.97405	1.50969	0.523979	0.309394	Secondary metabolites biosynthesis, transport and catabolism	Cellular Component: cytoplasm (GO:0005737);; Molecular Function: oxidoreductase activity (GO:0016491);; Molecular Function: metal ion binding (GO:0046872);; Biological Process: oxidation-reduction process (GO:0055114);;	--	--	Secondary metabolites biosynthesis, transport and catabolism;; General function prediction only	2OG-Fe(II) oxygenase superfamily	Probable 2-oxoglutarate-dependent dioxygenase AOP1.2 OS=Arabidopsis thaliana OX=3702 GN=AOP1.2 PE=2 SV=1	Function unknown	PREDICTED: probable 2-oxoglutarate-dependent dioxygenase AOP1 [Brassica rapa]
Bol__new_7581	4.74732	3.78718	3.46911	7.02365	15.3184	4.79584	5.56078	3.78469	--	--	--	--	--	--	--	--	BnaC09g14490D [Brassica napus]
Bol__new_7609	10.1763	12.0528	11.0464	7.57368	5.19562	13.4767	7.41942	14.219	Signal transduction mechanisms	Molecular Function: protein serine/threonine kinase activity (GO:0004674);; Molecular Function: ATP binding (GO:0005524);; Cellular Component: extracellular region (GO:0005576);; Cellular Component: plasma membrane (GO:0005886);; Biological Process: protein phosphorylation (GO:0006468);; Biological Process: response to oxidative stress (GO:0006979);; Cellular Component: plasmodesma (GO:0009506);;…	--	--	--	Salt stress response/antifungal;; Protein tyrosine kinase;; Protein kinase domain;; Protein tyrosine kinase	Cysteine-rich receptor-like protein kinase 11 OS=Arabidopsis thaliana OX=3702 GN=CRK11 PE=2 SV=2	Signal transduction mechanisms	cysteine-rich receptor-like protein kinase 11 [Brassica napus]
Bol__new_7621	0.209013	0.102959	0.127102	0.857679	0.0105013	0	0.0643883	0.776155	--	--	--	--	General function prediction only	Retroviral aspartyl protease;; Reverse transcriptase (RNA-dependent DNA polymerase)	RNA-directed DNA polymerase homolog OS=Oenothera berteroana OX=3950 PE=4 SV=1	Replication, recombination and repair	uncharacterized protein LOC111200699 [Brassica napus]
Bol__new_764	2.38071	0.873979	1.02826	1.85391	2.98626	0.808579	1.04018	0.84386	--	--	--	--	Function unknown	--	--	Function unknown	hypothetical protein EUTSA_v10020623mg [Eutrema salsugineum]
Bol__new_7672	0.49293	1.05507	0.884405	1.30318	0.246713	0.798741	0.368514	1.05624	--	Cellular Component: integral component of membrane (GO:0016021);;	--	--	--	--	G-type lectin S-receptor-like serine/threonine-protein kinase At1g61550 OS=Arabidopsis thaliana OX=3702 GN=At1g61550 PE=2 SV=1	--	BnaA02g10930D [Brassica napus]
Bol__new_7674	1.98818	2.88834	2.77895	3.7058	1.515	2.51839	1.98515	2.87546	--	--	--	--	Replication, recombination and repair	--	ATP-dependent DNA helicase 2 subunit KU70 OS=Arabidopsis thaliana OX=3702 GN=KU70 PE=1 SV=1	--	uncharacterized protein LOC106397689 isoform X1 [Brassica napus]
Bol__new_7694	1.77549	0.85525	1.86471	3.22441	6.87077	2.29493	2.9367	2.46716	--	--	--	--	--	--	--	--	PREDICTED: dipeptidyl aminopeptidase BI-like isoform X1 [Brassica oleracea var. oleracea]
Bol__new_7792	1.05136	1.03079	1.33631	2.29254	8.30018	2.85893	3.17936	1.73472	--	--	--	--	Cell cycle control, cell division, chromosome partitioning	--	--	Replication, recombination and repair	PREDICTED: uncharacterized protein LOC108845329 [Raphanus sativus]
Bol__new_7807	151.069	113.294	127.823	182.177	96.9336	178.7	109.175	118.967	--	--	--	--	--	Extensin-like region	--	--	--
Bol__new_7815	2.70253	2.56005	2.59633	3.50185	9.61718	3.08576	3.78372	3.01364	--	--	--	--	--	F-box domain;; Leucine Rich Repeat;; F-box-like	F-box/LRR-repeat protein At3g59210 OS=Arabidopsis thaliana OX=3702 GN=At3g59210 PE=2 SV=1	Function unknown	PREDICTED: F-box/LRR-repeat protein At3g59210 isoform X1 [Brassica oleracea var. oleracea]
Bol__new_7847	6.39712	4.4666	3.72478	2.68936	8.96909	3.14812	5.47002	2.70195	--	Molecular Function: RNA polymerase II regulatory region sequence-specific DNA binding (GO:0000977);; Molecular Function: transcription factor activity, sequence-specific DNA binding (GO:0003700);; Molecular Function: protein binding (GO:0005515);; Cellular Component: nucleus (GO:0005634);; Biological Process: positive regulation of transcription, DNA-templated (GO:0045893);;	--	--	--	bZIP transcription factor;; Basic region leucine zipper;; bZIP Maf transcription factor	Basic leucine zipper 61 OS=Arabidopsis thaliana OX=3702 GN=BZIP61 PE=1 SV=1	Transcription	PREDICTED: basic leucine zipper 61-like isoform X1 [Brassica oleracea var. oleracea]
Bol__new_7850	1.44542	1.3241	0.784277	1.0165	2.52889	1.3421	1.3801	0.68875	--	Biological Process: lipid metabolic process (GO:0006629);; Molecular Function: lipase activity (GO:0016298);;	--	--	--	--	--	--	uncharacterized protein LOC106432104 [Brassica napus]
Bol__new_7855	2.96817	1.96467	1.72237	3.17699	9.32891	2.2962	2.96112	2.6731	--	--	--	--	--	--	--	--	BnaC06g15550D [Brassica napus]
Bol__new_7861	8.60533	6.65472	5.80792	2.95145	3.05757	5.60596	9.2021	3.98854	--	Molecular Function: structural constituent of cell wall (GO:0005199);; Biological Process: plant-type cell wall organization (GO:0009664);;	--	--	--	Extensin-like region	--	--	BnaC06g15300D [Brassica napus]
Bol__new_7868	5.6871	4.5766	5.42203	8.31928	6.54735	11.7348	6.08804	3.84456	--	Cellular Component: nucleus (GO:0005634);; Biological Process: regulation of transcription, DNA-templated (GO:0006355);; Molecular Function: zinc ion binding (GO:0008270);; Biological Process: response to red or far red light (GO:0009639);;	K17604|0|bna:106383055|K17604 zinc finger SWIM domain-containing protein 3 | (RefSeq) protein FAR1-RELATED SEQUENCE 8-like	--	--	FAR1 DNA-binding domain;; MULE transposase domain;; SWIM zinc finger	Protein FAR1-RELATED SEQUENCE 8 OS=Arabidopsis thaliana OX=3702 GN=FRS8 PE=2 SV=2	Function unknown	PREDICTED: protein FAR1-RELATED SEQUENCE 8 [Brassica oleracea var. oleracea]
Bol__new_7944	1.8378	1.1623	1.19652	1.37878	2.90207	1.04705	1.26612	0.528415	Translation, ribosomal structure and biogenesis	Molecular Function: ATP binding (GO:0005524);; Molecular Function: GTP binding (GO:0005525);; Cellular Component: chloroplast stroma (GO:0009570);; Molecular Function: ATPase activity (GO:0016887);; Molecular Function: ribosome binding (GO:0043022);; Molecular Function: ribosomal large subunit binding (GO:0043023);;	K19788|2.57133e-16|brp:103868370|K19788 obg-like ATPase 1 | (RefSeq) ribosome-binding ATPase YchF	--	General function prediction only	--	--	Translation, ribosomal structure and biogenesis	BnaA06g01450D [Brassica napus]
Bol__new_7945	19.5739	12.7609	9.59589	10.4417	29.1595	13.6417	14.039	9.24185	--	--	--	--	--	--	--	--	BnaC02g39690D [Brassica napus]
Bol__new_7958	1.91503	1.82673	1.25702	1.48607	4.3306	1.57116	1.73123	0.714241	--	--	--	--	General function prediction only	--	--	Function unknown	PREDICTED: putative F-box protein At3g22650 [Raphanus sativus]
Bol__new_7980	4.29336	1.87169	2.16924	0.531789	6.93542	1.68982	2.4009	1.87642	--	Molecular Function: DNA binding (GO:0003677);; Molecular Function: transcription factor activity, sequence-specific DNA binding (GO:0003700);; Cellular Component: nucleus (GO:0005634);; Cellular Component: cytoplasm (GO:0005737);; Biological Process: regulation of transcription, DNA-templated (GO:0006355);; Biological Process: gibberellic acid mediated signaling pathway (GO:0009740);; Biological …	--	--	--	Helix-loop-helix DNA-binding domain	Transcription factor PRE3 OS=Arabidopsis thaliana OX=3702 GN=PRE3 PE=1 SV=1	Transcription	PREDICTED: transcription factor PRE3 [Raphanus sativus]
Bol__new_7982	0.265106	0.547109	0.11629	0.952648	3.16473	0.570623	0.94887	0.237226	--	--	K09422|3.64659e-70|bna:106430138|K09422 myb proto-oncogene protein, plant | (RefSeq) transcription factor MYB122-like	--	Transcription	Myb-like DNA-binding domain;; Myb-like DNA-binding domain	Transcription factor MYB106 OS=Arabidopsis thaliana OX=3702 GN=MYB106 PE=2 SV=1	Transcription	PREDICTED: transcription factor MYB34-like [Raphanus sativus]
Bol__new_799	21.1171	17.9555	18.3609	22.6008	44.4901	13.6583	26.0379	13.4621	--	Molecular Function: procollagen-proline 4-dioxygenase activity (GO:0004656);; Molecular Function: iron ion binding (GO:0005506);; Cellular Component: extracellular region (GO:0005576);; Cellular Component: endosome (GO:0005768);; Cellular Component: vacuolar membrane (GO:0005774);; Cellular Component: endoplasmic reticulum membrane (GO:0005789);; Cellular Component: trans-Golgi network (GO:000580…	K00472|2.4434e-30|eus:EUTSA_v10004627mg|K00472 prolyl 4-hydroxylase [EC:1.14.11.2] | (RefSeq) hypothetical protein	Arginine and proline metabolism (ko00330)	Amino acid transport and metabolism	--	Probable prolyl 4-hydroxylase 7 OS=Arabidopsis thaliana OX=3702 GN=P4H7 PE=2 SV=1	Defense mechanisms	PREDICTED: probable prolyl 4-hydroxylase 7 [Raphanus sativus]
Bol__new_8003	80.8215	44.5178	35.9492	64.0558	175.043	44.7073	41.4067	39.9127	--	--	--	--	--	--	--	--	--
Bol__new_8011	5.69287	4.24602	4.43206	3.89301	0.403914	2.59361	1.52456	2.1132	--	--	--	--	--	--	--	--	--
Bol__new_8018	0.74394	2.28181	2.03127	1.62346	0.829458	1.77312	1.87474	1.38597	--	--	--	--	General function prediction only	Retrotransposon gag protein;; Zinc knuckle;; Retroviral aspartyl protease	--	Replication, recombination and repair	uncharacterized protein LOC111204234, partial [Brassica napus]
Bol__new_8019	13.4157	29.1391	23.4284	24.6855	18.4683	28.6422	22.705	33.8617	--	--	--	--	--	--	--	--	PREDICTED: uncharacterized protein LOC106330623 [Brassica oleracea var. oleracea]
Bol__new_8039	14.9126	32.2766	34.515	76.8775	16.4025	20.4795	23.2089	41.5608	--	Biological Process: signal transduction (GO:0007165);; Molecular Function: ADP binding (GO:0043531);;	--	--	--	TIR domain;; TIR domain;; NB-ARC domain	Putative disease resistance protein At4g11170 OS=Arabidopsis thaliana OX=3702 GN=At4g11170 PE=2 SV=1	--	TMV resistance protein N [Brassica napus]
Bol__new_8087	1.24341	0.988159	0.811933	1.26404	2.45893	0.850503	1.30636	0.830657	--	--	--	--	--	--	--	--	BnaC01g42840D [Brassica napus]
Bol__new_810	1.55183	0.999179	1.10789	1.7012	2.9484	1.83599	1.94254	0.688773	--	Cellular Component: cytoplasm (GO:0005737);; Molecular Function: arsenate reductase (glutaredoxin) activity (GO:0008794);; Molecular Function: electron carrier activity (GO:0009055);; Molecular Function: protein disulfide oxidoreductase activity (GO:0015035);; Biological Process: cell redox homeostasis (GO:0045454);; Biological Process: oxidation-reduction process (GO:0055114);;	K03676|1.24457e-60|eus:EUTSA_v10001691mg|K03676 glutaredoxin 3 | (RefSeq) hypothetical protein	--	Posttranslational modification, protein turnover, chaperones	Glutaredoxin	Glutaredoxin-C13 OS=Arabidopsis thaliana OX=3702 GN=GRXC13 PE=3 SV=1	Posttranslational modification, protein turnover, chaperones	PREDICTED: glutaredoxin-C13-like [Brassica oleracea var. oleracea]
Bol__new_8104	1.09082	1.15247	0.697435	1.43663	0.080833	0.568539	1.01482	0.507735	--	--	--	--	--	--	--	--	PREDICTED: uncharacterized protein LOC103830890 [Brassica rapa]
Bol__new_8114	14.8285	29.9557	27.911	21.6133	6.02405	21.3446	6.76603	26.1719	--	Molecular Function: glutathione transferase activity (GO:0004364);; Cellular Component: cytosol (GO:0005829);; Biological Process: glutathione metabolic process (GO:0006749);; Biological Process: toxin catabolic process (GO:0009407);; Biological Process: response to toxic substance (GO:0009636);;	K00799|1.26279e-78|bna:106446511|K00799 glutathione S-transferase [EC:2.5.1.18] | (RefSeq) glutathione S-transferase U11-like	Glutathione metabolism (ko00480)	Posttranslational modification, protein turnover, chaperones	--	Glutathione S-transferase U11 OS=Arabidopsis thaliana OX=3702 GN=GSTU11 PE=2 SV=1	Posttranslational modification, protein turnover, chaperones	PREDICTED: glutathione S-transferase U11-like [Brassica oleracea var. oleracea]
Bol__new_8125	1.62853	0.94078	0.755357	1.06757	2.93724	1.00447	1.46852	0.380773	--	--	--	--	--	--	--	--	--
Bol__new_8143	9.90809	4.95745	9.81031	17.0097	31.3216	6.01499	10.9379	6.36727	--	--	--	--	--	--	--	--	BnaA09g14740D [Brassica napus]
Bol__new_8149	23.9168	12.0741	14.0802	8.98841	21.6899	14.6254	25.7825	8.32174	--	Molecular Function: peroxidase activity (GO:0004601);; Cellular Component: extracellular region (GO:0005576);; Biological Process: response to oxidative stress (GO:0006979);; Molecular Function: heme binding (GO:0020037);; Biological Process: hydrogen peroxide catabolic process (GO:0042744);; Molecular Function: metal ion binding (GO:0046872);; Biological Process: rhythmic process (GO:0048511);; …	K00430|0|bna:106357093|K00430 peroxidase [EC:1.11.1.7] | (RefSeq) peroxidase 11-like	Phenylpropanoid biosynthesis (ko00940)	--	Peroxidase	Peroxidase 11 OS=Arabidopsis thaliana OX=3702 GN=PER11 PE=1 SV=1	Carbohydrate transport and metabolism	PREDICTED: peroxidase 11-like [Brassica oleracea var. oleracea]
Bol__new_8159	3.42029	1.39457	1.89604	2.01548	4.43482	2.00275	2.03907	0.905288	--	--	--	--	--	--	--	Replication, recombination and repair	uncharacterized protein LOC106446731 isoform X3 [Brassica napus]
Bol__new_8196	1.29971	0.749079	1.05637	1.34172	4.2609	0.938878	1.68755	0.661139	--	--	--	--	--	--	--	--	--
Bol__new_8260	2.94294	2.01201	2.30889	3.03401	5.12459	2.43202	2.27116	1.52581	--	Cellular Component: integral component of membrane (GO:0016021);;	--	--	--	--	--	--	uncharacterized protein LOC106430284 isoform X3 [Brassica napus]
Bol__new_8272	0.651922	0.540104	0.302766	0.351774	1.55105	0.33428	0.253778	0.51326	--	Cellular Component: endoplasmic reticulum membrane (GO:0005789);; Molecular Function: auxin:proton symporter activity (GO:0009672);; Biological Process: auxin-activated signaling pathway (GO:0009734);; Biological Process: auxin polar transport (GO:0009926);; Cellular Component: integral component of membrane (GO:0016021);; Biological Process: transmembrane transport (GO:0055085);;	--	--	Function unknown	--	Protein PIN-LIKES 3 OS=Arabidopsis thaliana OX=3702 GN=PILS3 PE=2 SV=1	Function unknown	PREDICTED: uncharacterized transporter YBR287W-like isoform X1 [Brassica oleracea var. oleracea]
Bol__new_8292	2.4862	2.03336	1.78583	2.90336	5.36209	2.01665	3.03499	1.77001	--	--	--	--	--	--	--	--	--
Bol__new_83	2.36585	8.33501	6.77654	6.76334	1.1558	6.247	3.54962	6.31274	Signal transduction mechanisms	Molecular Function: protein serine/threonine kinase activity (GO:0004674);; Molecular Function: ATP binding (GO:0005524);; Cellular Component: extracellular region (GO:0005576);; Cellular Component: plasma membrane (GO:0005886);; Biological Process: protein phosphorylation (GO:0006468);; Cellular Component: plasmodesma (GO:0009506);; Cellular Component: integral component of membrane (GO:0016021)…	K04733|0|eus:EUTSA_v10029336mg|K04733 interleukin-1 receptor-associated kinase 4 [EC:2.7.11.1] | (RefSeq) hypothetical protein	--	--	Salt stress response/antifungal;; Protein tyrosine kinase;; Protein kinase domain;; Protein tyrosine kinase	Putative cysteine-rich receptor-like protein kinase 31 OS=Arabidopsis thaliana OX=3702 GN=CRK31 PE=3 SV=1	Signal transduction mechanisms	putative cysteine-rich receptor-like protein kinase 31 [Brassica napus]
Bol__new_8325	4.2171	2.15486	3.23376	1.56707	1.41608	0.654061	1.63922	1.43238	--	--	--	--	--	--	--	--	--
Bol__new_8334	47.4168	75.2247	61.2409	66.9648	44.9069	71.2759	51.2255	67.0572	Posttranslational modification, protein turnover, chaperones	Molecular Function: thioredoxin-disulfide reductase activity (GO:0004791);; Cellular Component: cell wall (GO:0005618);; Cellular Component: mitochondrion (GO:0005739);; Cellular Component: vacuole (GO:0005773);; Cellular Component: Golgi apparatus (GO:0005794);; Cellular Component: cytosol (GO:0005829);; Cellular Component: plasma membrane (GO:0005886);; Biological Process: protein folding (GO:0…	K03671|3.07018e-79|brp:103854366|K03671 thioredoxin 1 | (RefSeq) thioredoxin H5-like	--	Posttranslational modification, protein turnover, chaperones	Thioredoxin;; Thioredoxin-like domain;; Thioredoxin-like;; Thioredoxin;; AhpC/TSA family	Thioredoxin H5 OS=Arabidopsis thaliana OX=3702 GN=TRX5 PE=1 SV=1	Posttranslational modification, protein turnover, chaperones	PREDICTED: thioredoxin H5-like [Brassica rapa]
Bol__new_8366	0.700307	0.605342	0.741373	0.871102	1.28885	0.341088	0.507458	0.692788	Mobilome: prophages, transposons	Molecular Function: nucleic acid binding (GO:0003676);; Molecular Function: zinc ion binding (GO:0008270);; Biological Process: DNA integration (GO:0015074);;	--	--	General function prediction only	Integrase core domain;; Integrase core domain	Retrovirus-related Pol polyprotein from transposon TNT 1-94 OS=Nicotiana tabacum OX=4097 PE=2 SV=1	Function unknown	hypothetical protein VITISV_032634 [Vitis vinifera]
Bol__new_8374	108.503	161.652	147.723	136.161	91.9985	166.109	135.779	197.103	Posttranslational modification, protein turnover, chaperones	Molecular Function: serine-type endopeptidase inhibitor activity (GO:0004867);; Molecular Function: cysteine-type endopeptidase inhibitor activity (GO:0004869);; Molecular Function: protein binding (GO:0005515);; Cellular Component: extracellular space (GO:0005615);; Cellular Component: cytoplasm (GO:0005737);; Biological Process: negative regulation of endopeptidase activity (GO:0010951);; Cellu…	K13963|0|brp:103843916|K13963 serpin B | (RefSeq) serpin-ZX	--	Defense mechanisms	Serpin (serine protease inhibitor)	Serpin-ZX OS=Arabidopsis thaliana OX=3702 GN=At1g47710 PE=1 SV=1	Posttranslational modification, protein turnover, chaperones	PREDICTED: serpin-ZX isoform X1 [Brassica oleracea var. oleracea]
Bol__new_8397	232.009	268.764	245.665	240.025	122.026	285.67	167.897	425.799	Inorganic ion transport and metabolism	Molecular Function: carbonate dehydratase activity (GO:0004089);; Cellular Component: cytosol (GO:0005829);; Cellular Component: plasma membrane (GO:0005886);; Molecular Function: zinc ion binding (GO:0008270);; Cellular Component: chloroplast (GO:0009507);; Biological Process: carbon utilization (GO:0015976);;	K01673|6.20546e-172|brp:103871505|K01673 carbonic anhydrase [EC:4.2.1.1] | (RefSeq) beta carbonic anhydrase 3-like	Nitrogen metabolism (ko00910)	Inorganic ion transport and metabolism	Carbonic anhydrase;; Carbonic anhydrase	Beta carbonic anhydrase 3 OS=Arabidopsis thaliana OX=3702 GN=BCA3 PE=2 SV=1	Inorganic ion transport and metabolism	PREDICTED: beta carbonic anhydrase 3-like [Brassica oleracea var. oleracea]
Bol__new_8453	0.451704	0.407264	1.71338	3.37466	0.734072	1.11034	0.898295	1.41472	--	Molecular Function: translation initiation factor activity (GO:0003743);; Molecular Function: protein binding (GO:0005515);; Cellular Component: nucleus (GO:0005634);; Cellular Component: plasma membrane (GO:0005886);; Biological Process: translational initiation (GO:0006413);; Biological Process: embryo development ending in seed dormancy (GO:0009793);;	K03238|2.68561e-19|eus:EUTSA_v10014385mg|K03238 translation initiation factor 2 subunit 2 | (RefSeq) hypothetical protein	RNA transport (ko03013)	Translation, ribosomal structure and biogenesis	--	Eukaryotic translation initiation factor 2 subunit beta OS=Arabidopsis thaliana OX=3702 GN=EIF2B PE=1 SV=3	Translation, ribosomal structure and biogenesis	eukaryotic translation initiation factor 2 subunit beta [Eutrema salsugineum]
Bol__new_8457	0.237412	0.907617	1.44456	1.6619	2.4256	1.58755	1.66919	1.11638	--	--	--	--	General function prediction only	--	Uncharacterized mitochondrial protein AtMg00310 OS=Arabidopsis thaliana OX=3702 GN=AtMg00310 PE=4 SV=1	--	PREDICTED: uncharacterized protein LOC103863321 [Brassica rapa]
Bol__new_8461	0.300158	1.17477	1.1753	2.07039	3.24385	2.07097	2.15865	1.68416	--	Molecular Function: cysteine synthase activity (GO:0004124);; Cellular Component: mitochondrion (GO:0005739);; Biological Process: cysteine biosynthetic process from serine (GO:0006535);; Cellular Component: chloroplast thylakoid lumen (GO:0009543);; Biological Process: photosynthetic acclimation (GO:0009643);; Biological Process: regulation of hydrogen peroxide metabolic process (GO:0010310);; B…	K01738|2.89749e-12|bna:106433053|K01738 cysteine synthase A [EC:2.5.1.47] | (RefSeq) probable S-sulfocysteine synthase, chloroplastic	Cysteine and methionine metabolism (ko00270);; Sulfur metabolism (ko00920);; Carbon metabolism (ko01200);; Biosynthesis of amino acids (ko01230)	Amino acid transport and metabolism	--	Probable S-sulfocysteine synthase, chloroplastic OS=Arabidopsis thaliana OX=3702 GN=At3g03630 PE=1 SV=1	Amino acid transport and metabolism	probable S-sulfocysteine synthase, chloroplastic [Brassica napus]
Bol__new_8465	2.02415	4.58883	2.97442	3.18386	2.19278	4.3445	2.4993	3.10105	--	--	--	--	General function prediction only	zinc-binding in reverse transcriptase	Inhibitor of trypsin and hageman factor OS=Cucurbita maxima OX=3661 PE=1 SV=1	Function unknown	uncharacterized protein LOC106362763 [Brassica napus]
Bol__new_8473	1.55817	1.11262	1.11175	1.90682	2.5462	1.27343	1.66432	1.01226	--	Cellular Component: mitochondrion (GO:0005739);; Biological Process: mitochondrial respiratory chain complex I assembly (GO:0032981);;	--	--	--	--	DNA-directed RNA polymerase I subunit 1 OS=Arabidopsis thaliana OX=3702 GN=NRPA1 PE=3 SV=1	Function unknown	PREDICTED: uncharacterized protein LOC106340463 isoform X1 [Brassica oleracea var. oleracea]
Bol__new_8483	19.3056	28.1487	27.1378	16.6553	11.8531	25.3658	33.7049	13.3254	Carbohydrate transport and metabolism;; Amino acid transport and metabolism;; Inorganic ion transport and metabolism;; General function prediction only	Molecular Function: inorganic phosphate transmembrane transporter activity (GO:0005315);; Biological Process: phosphate ion transport (GO:0006817);; Cellular Component: integral component of membrane (GO:0016021);; Biological Process: transmembrane transport (GO:0055085);;	K08176|0|bna:106356529|K08176 MFS transporter, PHS family, inorganic phosphate transporter | (RefSeq) probable inorganic phosphate transporter 1-3	--	Inorganic ion transport and metabolism	Sugar (and other) transporter;; Major Facilitator Superfamily	Probable inorganic phosphate transporter 1-3 OS=Arabidopsis thaliana OX=3702 GN=PHT1-3 PE=2 SV=1	Carbohydrate transport and metabolism	PREDICTED: probable inorganic phosphate transporter 1-3 [Brassica oleracea var. oleracea]
Bol__new_8484	2.99783	12.224	10.0647	14.6212	4.40794	8.23402	9.97601	4.97134	Carbohydrate transport and metabolism;; Amino acid transport and metabolism;; Inorganic ion transport and metabolism;; General function prediction only	Molecular Function: inorganic phosphate transmembrane transporter activity (GO:0005315);; Biological Process: phosphate ion transport (GO:0006817);; Cellular Component: integral component of membrane (GO:0016021);; Biological Process: transmembrane transport (GO:0055085);;	K08176|0|bna:106443960|K08176 MFS transporter, PHS family, inorganic phosphate transporter | (RefSeq) probable inorganic phosphate transporter 1-3	--	Inorganic ion transport and metabolism	Sugar (and other) transporter;; Major Facilitator Superfamily	Probable inorganic phosphate transporter 1-3 OS=Arabidopsis thaliana OX=3702 GN=PHT1-3 PE=2 SV=1	Carbohydrate transport and metabolism	probable inorganic phosphate transporter 1-3 [Brassica napus]
Bol__new_8485	17.5924	26.2391	24.6698	15.8806	10.7102	23.2438	31.1521	16.1173	Carbohydrate transport and metabolism;; Amino acid transport and metabolism;; Inorganic ion transport and metabolism;; General function prediction only	Molecular Function: inorganic phosphate transmembrane transporter activity (GO:0005315);; Biological Process: phosphate ion transport (GO:0006817);; Cellular Component: integral component of membrane (GO:0016021);; Biological Process: transmembrane transport (GO:0055085);;	K08176|0|bna:106356529|K08176 MFS transporter, PHS family, inorganic phosphate transporter | (RefSeq) probable inorganic phosphate transporter 1-3	--	Inorganic ion transport and metabolism	Sugar (and other) transporter;; Major Facilitator Superfamily	Probable inorganic phosphate transporter 1-3 OS=Arabidopsis thaliana OX=3702 GN=PHT1-3 PE=2 SV=1	Carbohydrate transport and metabolism	PREDICTED: probable inorganic phosphate transporter 1-3 [Brassica oleracea var. oleracea]
Bol__new_8503	9.69829	3.39803	3.76177	4.12168	2.73618	3.16605	2.3955	2.47883	--	--	--	--	--	--	NAC domain containing protein 50 OS=Arabidopsis thaliana OX=3702 GN=NAC050 PE=1 SV=1	--	--
Bol__new_8507	30.2127	17.4838	17.1505	10.3781	26.2517	17.2111	19.7251	13.0958	--	Molecular Function: peroxidase activity (GO:0004601);; Cellular Component: extracellular region (GO:0005576);; Biological Process: response to oxidative stress (GO:0006979);; Biological Process: lignin biosynthetic process (GO:0009809);; Molecular Function: heme binding (GO:0020037);; Biological Process: hydrogen peroxide catabolic process (GO:0042744);; Molecular Function: metal ion binding (GO:…	K00430|0|bna:106378952|K00430 peroxidase [EC:1.11.1.7] | (RefSeq) peroxidase 72-like	Phenylpropanoid biosynthesis (ko00940)	--	Peroxidase	Peroxidase 72 OS=Arabidopsis thaliana OX=3702 GN=PER72 PE=1 SV=1	Carbohydrate transport and metabolism	PREDICTED: peroxidase 72 [Brassica oleracea var. oleracea]
Bol__new_8559	15.5368	16.9471	13.1394	11.3952	6.2881	12.4634	11.5087	9.70187	--	--	--	--	--	--	--	--	--
Bol__new_8611	10.0188	7.38393	7.3018	8.63715	18.6336	7.9091	9.8853	5.78641	--	Molecular Function: nucleocytoplasmic transporter activity (GO:0005487);; Molecular Function: protein binding (GO:0005515);; Cellular Component: nucleolus (GO:0005730);; Biological Process: NLS-bearing protein import into nucleus (GO:0006607);; Biological Process: nuclear pore organization (GO:0006999);; Cellular Component: chloroplast (GO:0009507);; Molecular Function: structural constituent of …	--	--	Nuclear structure;; Intracellular trafficking, secretion, and vesicular transport	--	Nuclear pore complex protein NUP54 OS=Arabidopsis thaliana OX=3702 GN=NUP54 PE=1 SV=1	Intracellular trafficking, secretion, and vesicular transport	uncharacterized protein LOC106393392 [Brassica napus]
Bol__new_8630	1.25433	1.25998	1.41769	1.78358	3.21929	1.16137	1.78086	1.31712	--	--	--	--	--	--	--	--	BnaAnng09610D [Brassica napus]
Bol__new_864	3.2164	2.17113	1.98351	2.37139	6.02643	2.72179	3.13967	1.5904	Transcription	Cellular Component: extracellular region (GO:0005576);; Biological Process: defense response (GO:0006952);; Biological Process: signal transduction (GO:0007165);; Molecular Function: kinase activity (GO:0016301);;	--	--	General function prediction only	Leucine Rich repeats (2 copies);; Leucine rich repeat;; Leucine Rich Repeat;; Leucine Rich repeat;; Leucine rich repeat N-terminal domain;; Leucine Rich Repeat	Receptor-like protein 19 OS=Arabidopsis thaliana OX=3702 GN=RLP19 PE=2 SV=1	Function unknown	receptor-like protein 12 [Brassica napus]
Bol__new_8646	2.74988	0.888001	0.657509	1.22542	1.45007	0.953935	0.926179	0.890432	--	--	--	--	--	--	--	--	--
Bol__new_866	0.579121	1.03184	0.548288	0.861314	1.48484	0.780278	0.449189	0.840958	Signal transduction mechanisms	Biological Process: telomere maintenance (GO:0000723);; Molecular Function: DNA helicase activity (GO:0003678);; Molecular Function: ATP binding (GO:0005524);; Biological Process: DNA repair (GO:0006281);; Biological Process: DNA duplex unwinding (GO:0032508);;	--	--	Cell cycle control, cell division, chromosome partitioning	Helitron helicase-like domain at N-terminus;; Protein kinase domain;; Protein tyrosine kinase	Probable LRR receptor-like serine/threonine-protein kinase At3g47570 OS=Arabidopsis thaliana OX=3702 GN=At3g47570 PE=2 SV=1	Function unknown	uncharacterized protein LOC111203163 [Brassica napus]
Bol__new_8685	104.74	331.79	495.554	177.857	208.371	116.279	214.975	574.548	--	--	--	--	--	--	--	Function unknown	PREDICTED: uncharacterized protein LOC108867878 [Pyrus x bretschneideri]
Bol__new_8686	5.56099	4.39027	3.60811	4.52793	11.553	4.14217	3.96187	4.58781	--	--	--	--	--	--	--	--	--
Bol__new_8688	15.4881	45.7662	122.244	24.1788	47.2743	9.25332	44.3569	35.5682	--	--	--	--	--	--	--	Function unknown	BnaC08g46150D [Brassica napus]
Bol__new_8696	3.61513	5.68117	5.23525	6.20687	2.6492	5.41852	8.08386	5.7468	--	--	--	--	General function prediction only	GYF domain	--	Function unknown	uncharacterized protein LOC106361895 [Brassica napus]
Bol__new_8697	1.35703	2.79361	2.77901	3.48628	1.37441	3.07607	4.03647	3.87694	--	--	--	--	General function prediction only	--	--	Function unknown	uncharacterized protein LOC106448907 [Brassica napus]
Bol__new_8705	1.27399	0.726966	0.846747	0.683887	2.49156	0.960313	0.798695	0.686543	--	--	--	--	--	C1 domain;; Phorbol esters/diacylglycerol binding domain (C1 domain)	--	Function unknown	unnamed protein product [Arabidopsis thaliana]
Bol__new_8712	4.66194	5.1353	4.3575	5.26296	12.8652	3.5856	4.89951	5.07118	--	--	--	--	--	--	--	--	--
Bol__new_8742	2.46813	0.747086	0.945583	1.47148	3.22693	1.40809	1.10709	1.29924	--	Cellular Component: integral component of membrane (GO:0016021);;	--	--	Replication, recombination and repair	Domain of unknown function DUF223	--	Replication, recombination and repair	uncharacterized protein LOC111208110 [Brassica napus]
Bol__new_8827	0.998006	1.06966	1.29081	0.8143	0.179373	0.946676	0.503027	0.874907	--	--	--	--	--	--	--	--	--
Bol__new_8853	1.96381	0.882497	0.700958	1.07152	0.222336	0.270069	0.550019	0.500039	--	--	--	--	--	F-box associated domain;; F-box domain	Putative F-box protein At1g32660 OS=Arabidopsis thaliana OX=3702 GN=At1g32660 PE=4 SV=1	Function unknown	putative F-box protein At1g32660 [Brassica napus]
Bol__new_8904	0.359474	3.39816	3.06843	0.979124	2.20599	4.95169	3.45884	2.06857	--	--	--	--	--	--	--	--	--
Bol__new_8909	0.655599	2.952	3.07234	2.88659	7.90422	4.28426	5.2705	3.26406	--	--	K05387|1.00094e-13|brp:103857426|K05387 glutamate receptor, ionotropic, plant | (RefSeq) glutamate receptor 3.7	--	Inorganic ion transport and metabolism;; Amino acid transport and metabolism;; Signal transduction mechanisms	--	Glutamate receptor 3.7 OS=Arabidopsis thaliana OX=3702 GN=GLR3.7 PE=2 SV=2	Function unknown	PREDICTED: glutamate receptor 3.7 [Brassica rapa]
Bol__new_8919	0.73494	0.54559	0.522706	0.706131	1.69788	0.584575	0.471	0.259894	--	--	K07466|2.64575e-17|bna:106348858|K07466 replication factor A1 | (RefSeq) probable replication factor A 73 kDa subunit	DNA replication (ko03030);; Nucleotide excision repair (ko03420);; Mismatch repair (ko03430);; Homologous recombination (ko03440)	--	--	--	Replication, recombination and repair	PREDICTED: uncharacterized protein LOC106343771 [Brassica oleracea var. oleracea]
Bol__new_894	0.623262	0.693032	0.901329	0.992	1.69596	0.881917	0.848858	0.412953	--	Molecular Function: calcium ion binding (GO:0005509);; Cellular Component: chloroplast thylakoid lumen (GO:0009543);; Cellular Component: chloroplast stroma (GO:0009570);; Cellular Component: photosystem II oxygen evolving complex (GO:0009654);; Biological Process: photosynthesis (GO:0015979);; Cellular Component: extrinsic component of membrane (GO:0019898);; Cellular Component: chloroplast phot…	K08901|4.33996e-46|brp:103858917|K08901 photosystem II oxygen-evolving enhancer protein 3 | (RefSeq) PsbQ2; oxygen-evolving enhancer protein 3-1, chloroplastic	Photosynthesis (ko00195)	--	--	Oxygen-evolving enhancer protein 3-1, chloroplastic OS=Arabidopsis thaliana OX=3702 GN=PSBQ1 PE=1 SV=3	Function unknown	oxygen-evolving enhancer protein 3-1, chloroplastic [Brassica rapa]
Bol__new_8947	1.76389	0.347809	0.463363	0.477257	0.939808	0.487771	0.454237	0.256601	--	--	K11644|2.47594e-57|crb:CARUB_v10019683mg|K11644 paired amphipathic helix protein Sin3a | (RefSeq) hypothetical protein	--	Chromatin structure and dynamics	--	Paired amphipathic helix protein Sin3-like 5 OS=Arabidopsis thaliana OX=3702 GN=SNL5 PE=3 SV=3	Chromatin structure and dynamics	paired amphipathic helix protein Sin3-like 5 isoform X1 [Capsella rubella]
Bol__new_8954	4.75768	3.06846	3.14329	3.09361	7.88583	3.15708	3.03353	2.79752	--	Molecular Function: lipid binding (GO:0008289);; Biological Process: trichome branching (GO:0010091);; Biological Process: maintenance of floral organ identity (GO:0048497);;	--	--	--	--	Homeobox-leucine zipper protein HDG12 OS=Arabidopsis thaliana OX=3702 GN=HDG12 PE=2 SV=1	--	PREDICTED: homeobox-leucine zipper protein HDG12-like [Brassica rapa]
Bol__new_8976	2.82151	1.37878	0.852564	1.9964	6.04947	1.04872	2.20101	1.2185	--	Cellular Component: chloroplast (GO:0009507);;	--	--	--	--	Telomerase reverse transcriptase OS=Arabidopsis thaliana OX=3702 GN=TERT PE=1 SV=1	Function unknown	PREDICTED: uncharacterized protein LOC108850370 [Raphanus sativus]
Bol__new_8994	0.236251	0.876847	0.520681	1.42643	0.851797	0.640999	0.920097	1.36252	Transcription	Molecular Function: ATP binding (GO:0005524);; Molecular Function: ADP binding (GO:0043531);;	--	--	--	Leucine Rich repeats (2 copies);; Leucine Rich Repeat;; Leucine rich repeat	Disease resistance-like protein DSC2 OS=Arabidopsis thaliana OX=3702 GN=DSC2 PE=1 SV=1	--	PREDICTED: disease resistance protein TAO1-like [Brassica oleracea var. oleracea]
Bol__new_9005	3.56738	2.88036	2.53091	4.42014	12.1558	5.06569	4.63025	2.59983	--	Molecular Function: DNA binding (GO:0003677);;	K09422|8.09283e-06|bna:106410153|K09422 myb proto-oncogene protein, plant | (RefSeq) telomere repeat-binding factor 3-like	--	--	--	Telomere repeat-binding factor 2 OS=Arabidopsis thaliana OX=3702 GN=TRB2 PE=1 SV=1	--	telomere repeat-binding factor 3-like [Brassica napus]
Bol__new_9039	2.11507	4.72459	4.73173	6.36269	0.050354	1.85581	2.62031	4.07373	Transcription	--	--	--	General function prediction only	Leucine rich repeat;; Leucine Rich repeats (2 copies);; Leucine Rich Repeat;; Leucine Rich repeat;; Leucine Rich repeats (2 copies);; Leucine rich repeat;; Leucine Rich Repeat	Receptor like protein 24 OS=Arabidopsis thaliana OX=3702 GN=RLP24 PE=3 SV=1	Function unknown	receptor-like protein 12 [Brassica napus]
Bol__new_9040	13.3726	8.66096	7.7804	10.1462	20.6207	9.72737	10.7399	6.41141	--	--	--	--	--	--	--	Replication, recombination and repair	PREDICTED: uncharacterized protein LOC103855082 [Brassica rapa]
Bol__new_9046	4.39576	5.43602	4.1673	9.53799	1.12531	3.05722	3.60341	3.60812	Transcription	--	--	--	General function prediction only	Leucine rich repeat;; Leucine Rich repeats (2 copies);; Leucine Rich Repeat	Receptor-like protein 42 OS=Arabidopsis thaliana OX=3702 GN=RLP42 PE=1 SV=1	Function unknown	receptor-like protein 12 [Brassica napus]
Bol__new_907	0.800549	0.801637	0.397036	0.122547	0.793811	0.559771	1.44312	0.662524	--	--	--	--	--	SWIM zinc finger;; MULE transposase domain;; Reverse transcriptase (RNA-dependent DNA polymerase)	Retrovirus-related Pol polyprotein from transposon TNT 1-94 OS=Nicotiana tabacum OX=4097 PE=2 SV=1	Function unknown	PREDICTED: uncharacterized protein LOC103844400 [Brassica rapa]
Bol__new_9072	4.16751	1.55036	1.69499	2.62706	4.59094	1.63726	1.7477	1.06468	--	--	--	--	--	--	--	--	--
Bol__new_9095	1.84894	0.426787	0.343474	0.121161	0.412035	0.374666	0.131465	0.213188	--	Molecular Function: double-stranded DNA binding (GO:0003690);; Molecular Function: double-stranded RNA binding (GO:0003725);; Molecular Function: protein binding (GO:0005515);; Cellular Component: spliceosomal complex (GO:0005681);; Biological Process: mRNA processing (GO:0006397);; Molecular Function: zinc ion binding (GO:0008270);; Biological Process: RNA splicing (GO:0008380);; Biological Proc…	K13220|6.13678e-16|crb:CARUB_v10010124mg|K13220 WW domain-binding protein 4 | (RefSeq) hypothetical protein	--	RNA processing and modification	--	Zinc finger protein ZOP1 OS=Arabidopsis thaliana OX=3702 GN=ZOP1 PE=1 SV=1	Function unknown	zinc finger protein ZOP1 isoform X1 [Capsella rubella]
Bol__new_9130	8.28053	5.04394	3.75094	7.69277	9.69823	3.92069	7.55052	2.25656	--	--	--	--	--	--	--	--	--
Bol__new_918	5.32324	10.4628	11.3041	12.0153	7.09557	6.2847	5.42529	9.48125	--	--	--	--	--	--	--	--	--
Bol__new_922	4.07336	6.40243	5.94631	6.29217	2.4115	7.90833	7.6091	12.8093	Cell wall/membrane/envelope biogenesis	Molecular Function: transmembrane receptor protein serine/threonine kinase activity (GO:0004675);; Molecular Function: ATP binding (GO:0005524);; Cellular Component: vacuole (GO:0005773);; Cellular Component: plasma membrane (GO:0005886);; Biological Process: protein phosphorylation (GO:0006468);; Biological Process: defense response (GO:0006952);; Cellular Component: plasmodesma (GO:0009506);; C…	--	--	--	S-locus glycoprotein domain;; D-mannose binding lectin;; PAN-like domain;; Receptor serine/threonine kinase;; Protein tyrosine kinase;; Protein kinase domain;; Domain of unknown function (DUF3403)	Receptor-like serine/threonine-protein kinase SD1-8 OS=Arabidopsis thaliana OX=3702 GN=SD18 PE=1 SV=1	Signal transduction mechanisms	PREDICTED: LOW QUALITY PROTEIN: receptor-like serine/threonine-protein kinase SD1-8 [Brassica oleracea var. oleracea]
Bol__new_9241	40.2631	45.4757	40.2094	53.2956	19.9069	49.3755	32.7762	61.6383	Transcription	Cellular Component: integral component of membrane (GO:0016021);;	--	--	General function prediction only	Leucine rich repeat;; Leucine Rich repeats (2 copies);; Leucine rich repeat N-terminal domain;; Leucine Rich Repeat	Receptor-like protein 6 OS=Arabidopsis thaliana OX=3702 GN=RLP6 PE=3 SV=1	Function unknown	receptor like protein 30-like [Brassica napus]
Bol__new_9267	0	0.650932	1.37476	2.23529	3.20989	0.614619	0.515485	1.13171	--	--	--	--	--	--	--	--	--
Bol__new_9278	1.54449	1.21907	1.2538	1.42075	5.09019	1.82434	1.21913	0.691775	--	--	--	--	--	--	--	Function unknown	BnaC01g31440D [Brassica napus]
Bol__new_9286	3.32861	0.353854	0.967474	0.447393	0.257857	0.717581	0.600744	0.556126	--	--	--	--	--	--	--	--	--
Bol__new_9336	2.59347	1.91234	1.75929	2.85802	4.82625	2.72501	2.59805	1.43092	--	Cellular Component: integral component of membrane (GO:0016021);;	--	--	--	--	--	--	BnaC07g48090D [Brassica napus]
Bol__new_9343	10.616	6.61096	6.73583	8.76434	18.9883	7.64235	8.70896	5.8815	--	--	--	--	--	--	--	--	BnaC09g41600D [Brassica napus]
Bol__new_9347	33.5368	34.5431	33.7192	27.1783	18.1554	33.6824	13.7327	31.509	--	--	--	--	--	--	--	--	hypothetical protein EUTSA_v10009203mg [Eutrema salsugineum]
Bol__new_9428	9.74641	5.88961	7.17845	3.81284	6.00567	7.02387	3.54026	8.27194	--	--	--	--	--	--	--	Function unknown	PREDICTED: uncharacterized protein LOC106344694 [Brassica oleracea var. oleracea]
Bol__new_9457	3.5697	1.19833	1.68311	1.72091	5.13891	2.56207	2.16213	0.875485	--	Molecular Function: magnesium ion binding (GO:0000287);; Molecular Function: phospholipid-translocating ATPase activity (GO:0004012);; Molecular Function: protein binding (GO:0005515);; Molecular Function: ATP binding (GO:0005524);; Cellular Component: endoplasmic reticulum membrane (GO:0005789);; Cellular Component: plasma membrane (GO:0005886);; Molecular Function: ATPase activity, coupled to t…	K14802|1.27474e-48|ath:AT5G04930|K14802 phospholipid-transporting ATPase [EC:3.6.3.1] | (RefSeq) ALA1; aminophospholipid ATPase 1	--	General function prediction only	--	Phospholipid-transporting ATPase 1 OS=Arabidopsis thaliana OX=3702 GN=ALA1 PE=2 SV=1	Intracellular trafficking, secretion, and vesicular transport	PREDICTED: phospholipid-transporting ATPase 1 [Raphanus sativus]
Bol__new_947	2.82941	1.72109	1.80313	3.11811	8.38833	1.6212	2.62208	1.30222	--	--	--	--	--	--	--	--	hypothetical protein EUTSA_v10029180mg [Eutrema salsugineum]
Bol__new_9490	3.2492	2.31084	1.70968	3.06862	4.02669	2.42088	3.18536	1.39419	--	--	--	--	--	--	--	--	BnaC09g53280D [Brassica napus]
Bol__new_9500	0.123852	2.42936	2.30487	0.809229	0.741211	1.56211	2.79235	0.06568	--	--	--	--	General function prediction only	--	--	Replication, recombination and repair	PREDICTED: uncharacterized protein LOC106302646 [Brassica oleracea var. oleracea]
Bol__new_9508	2.11653	1.35008	1.38099	2.53215	4.16229	1.3841	1.52141	1.64163	--	--	--	--	--	--	--	--	--
Bol__new_9611	2.02581	0.41403	0.767753	0.921089	3.602	0.628176	1.03678	0.739331	--	Cellular Component: integral component of membrane (GO:0016021);;	--	--	--	--	--	Function unknown	hypothetical protein TorRG33x02_206630 [Trema orientalis]
Bol__new_963	0.820335	0.508799	0.691245	0.151857	0.483219	0.336872	0.63774	0.201118	--	Molecular Function: magnesium ion binding (GO:0000287);; Cellular Component: cytoplasm (GO:0005737);; Molecular Function: terpene synthase activity (GO:0010333);; Biological Process: terpenoid biosynthetic process (GO:0016114);;	--	--	--	Terpene synthase family, metal binding domain;; Terpene synthase, N-terminal domain;; Terpene synthase family, metal binding domain	Terpenoid synthase 17 OS=Arabidopsis thaliana OX=3702 GN=TPS17 PE=2 SV=2	Function unknown	PREDICTED: terpenoid synthase 17-like [Brassica rapa]
Bol__new_9657	3.70176	1.91699	2.14814	2.07187	5.85518	1.714	1.58578	1.83149	--	--	--	--	General function prediction only	--	--	Function unknown	uncharacterized protein At3g49140 [Brassica napus]
Bol__new_9662	4.56073	2.78128	3.02242	3.34962	5.683	2.58788	2.62802	1.75951	Energy production and conversion	Molecular Function: ATP binding (GO:0005524);; Cellular Component: mitochondrion (GO:0005739);; Cellular Component: chloroplast (GO:0009507);; Molecular Function: oxidoreductase activity, acting on the aldehyde or oxo group of donors, NAD or NADP as acceptor (GO:0016620);; Biological Process: response to cadmium ion (GO:0046686);;	K00128|2.54977e-57|bna:106402141|K00128 aldehyde dehydrogenase (NAD+) [EC:1.2.1.3] | (RefSeq) aldehyde dehydrogenase family 2 member B4, mitochondrial-like	Glycolysis / Gluconeogenesis (ko00010);; Pentose and glucuronate interconversions (ko00040);; Ascorbate and aldarate metabolism (ko00053);; Fatty acid degradation (ko00071);; Valine, leucine and isoleucine degradation (ko00280);; Lysine degradation (ko00310);; Arginine and proline metabolism (ko00330);; Histidine metabolism (ko00340);; Tryptophan metabolism (ko00380);; beta-Alanine metabolism (ko…	Energy production and conversion	--	Aldehyde dehydrogenase family 2 member B4, mitochondrial OS=Arabidopsis thaliana OX=3702 GN=ALDH2B4 PE=1 SV=1	Energy production and conversion	PREDICTED: aldehyde dehydrogenase family 2 member B4, mitochondrial-like [Raphanus sativus]
Bol__new_9677	3.40971	2.59523	3.30631	4.73495	6.98475	3.45097	3.59503	2.20132	--	--	--	--	--	--	--	--	--
Bol__new_9686	3.27798	2.1043	2.22584	2.24016	5.52253	2.26295	2.55091	1.58137	--	--	--	--	--	--	--	--	PREDICTED: uncharacterized protein LOC106302775 [Brassica oleracea var. oleracea]
Bol__new_9697	10.2047	6.60699	7.13408	7.99326	28.2604	7.93473	9.40799	3.53303	--	--	--	--	--	--	--	--	uncharacterized protein LOC106377300 isoform X1 [Brassica napus]
Bol__new_9718	3.86176	2.00323	1.38411	0	9.59126	1.9561	0.974427	2.25683	General function prediction only	Molecular Function: catalytic activity (GO:0003824);; Cellular Component: nucleus (GO:0005634);; Cellular Component: cytosol (GO:0005829);; Biological Process: biosynthetic process (GO:0009058);;	--	--	General function prediction only	Phenazine biosynthesis-like protein	--	Function unknown	uncharacterized protein LOC106381605 isoform X1 [Brassica napus]
Bol__new_9740	3.09023	4.35836	6.10678	4.67957	1.03043	4.98929	4.84795	5.26746	--	Molecular Function: ATP binding (GO:0005524);; Biological Process: defense response (GO:0006952);; Biological Process: signal transduction (GO:0007165);; Cellular Component: integral component of membrane (GO:0016021);; Molecular Function: ADP binding (GO:0043531);;	--	--	--	TIR domain;; TIR domain;; NB-ARC domain	Disease resistance protein ADR2 OS=Arabidopsis thaliana OX=3702 GN=ADR2 PE=2 SV=1	Function unknown	PREDICTED: disease resistance protein RML1A-like [Brassica oleracea var. oleracea]
Bol__new_9750	25.3149	6.96238	20.3788	4.01703	29.9769	7.00324	8.94718	1.26141	Inorganic ion transport and metabolism	Molecular Function: carbonate dehydratase activity (GO:0004089);; Cellular Component: cytosol (GO:0005829);; Cellular Component: plasma membrane (GO:0005886);; Molecular Function: zinc ion binding (GO:0008270);; Cellular Component: chloroplast (GO:0009507);; Biological Process: carbon utilization (GO:0015976);;	K01673|0|bna:106370121|K01673 carbonic anhydrase [EC:4.2.1.1] | (RefSeq) beta carbonic anhydrase 3-like	Nitrogen metabolism (ko00910)	Inorganic ion transport and metabolism	Carbonic anhydrase	Beta carbonic anhydrase 3 OS=Arabidopsis thaliana OX=3702 GN=BCA3 PE=2 SV=1	Inorganic ion transport and metabolism	PREDICTED: beta carbonic anhydrase 3 [Brassica oleracea var. oleracea]
Bol__new_9753	1.71577	2.91562	2.7303	2.94744	1.09826	1.97942	1.71774	2.4422	--	--	--	--	--	--	--	Function unknown	BnaC05g50840D [Brassica napus]
Bol__new_9755	1.35893	0.490225	0.846111	0.903728	2.24308	0.41319	0.72579	0.359626	--	Molecular Function: nucleic acid binding (GO:0003676);;	--	--	General function prediction only	--	--	Function unknown	BnaCnng61770D, partial [Brassica napus]
Bol__new_9781	20.6018	12.3577	14.1018	18.1021	33.1974	13.8517	17.4959	8.81072	--	Molecular Function: DNA binding (GO:0003677);; Molecular Function: transcription factor activity, sequence-specific DNA binding (GO:0003700);; Molecular Function: protein binding (GO:0005515);; Cellular Component: nucleus (GO:0005634);; Biological Process: stomatal lineage progression (GO:0010440);; Biological Process: positive regulation of transcription, DNA-templated (GO:0045893);; Biological …	--	--	--	--	Transcription factor ICE1 OS=Arabidopsis thaliana OX=3702 GN=SCRM PE=1 SV=1	Transcription	BnaC01g30750D [Brassica napus]
Bol__new_9799	9.33	5.63531	12.2716	16.3499	23.7501	6.3855	13.6882	15.8369	--	--	--	--	--	--	--	--	--
Bol__new_9838	11.6807	14.99	14.3045	16.9978	6.71836	11.8887	6.4491	14.7563	--	Cellular Component: cytoplasm (GO:0005737);; Biological Process: defense response (GO:0006952);; Biological Process: signal transduction (GO:0007165);; Molecular Function: carbohydrate binding (GO:0030246);;	--	--	--	TIR domain;; TIR domain	Protein PHLOEM PROTEIN 2-LIKE A6 OS=Arabidopsis thaliana OX=3702 GN=PP2A6 PE=2 SV=1	--	PREDICTED: protein PHLOEM PROTEIN 2-LIKE A6-like [Brassica oleracea var. oleracea]
Bol__new_9893	1.12152	2.07924	1.99097	3.26515	8.24612	1.61866	2.745	0.776038	--	--	--	--	--	CCT motif	Zinc finger protein CONSTANS-LIKE 5 OS=Arabidopsis thaliana OX=3702 GN=COL5 PE=2 SV=2	Function unknown	PREDICTED: zinc finger protein HD1-like isoform X2 [Brassica oleracea var. oleracea]
Bol__new_9927	5.02334	3.26141	3.6436	6.66054	9.119	3.07174	4.06918	4.25758	--	--	--	--	--	--	--	--	--
Bol__new_9930	4.05055	2.56052	2.0691	1.35549	4.07173	1.26763	1.99302	1.97343	--	Biological Process: metabolic process (GO:0008152);; Cellular Component: chloroplast (GO:0009507);; Molecular Function: transferase activity, transferring hexosyl groups (GO:0016758);;	--	--	Carbohydrate transport and metabolism;; Energy production and conversion	UDP-glucoronosyl and UDP-glucosyl transferase	UDP-glycosyltransferase 79B9 OS=Arabidopsis thaliana OX=3702 GN=UGT79B9 PE=2 SV=1	Function unknown	UDP-glycosyltransferase 79B9-like [Brassica napus]
Bol__new_9935	0.617777	0.968866	0.718898	1.06805	2.08326	0.845329	0.707217	0.771029	--	Cellular Component: intracellular membrane-bounded organelle (GO:0043231);;	--	--	--	--	--	Function unknown	putative F-box protein At1g47300 [Brassica napus]
Bol__new_9956	0	0.602663	0.66482	1.73792	1.56485	0.548955	0.590293	0.234799	--	Molecular Function: Rho guanyl-nucleotide exchange factor activity (GO:0005089);; Cellular Component: nucleus (GO:0005634);;	--	--	--	--	Rop guanine nucleotide exchange factor 3 OS=Arabidopsis thaliana OX=3702 GN=ROPGEF3 PE=2 SV=1	Function unknown	PREDICTED: rop guanine nucleotide exchange factor 3 [Tarenaya hassleriana]
Bol004372	4.16395	4.00861	3.03908	4.05968	6.74332	3.53646	3.89445	1.62662	--	--	--	--	--	Domain of unknown function (DUF1338)	--	Function unknown	BnaA07g09270D [Brassica napus]
Bol004373	2.89381	2.81304	2.12112	1.34286	1.82887	3.75277	2.94273	5.53373	--	--	--	--	--	Domain of unknown function (DUF1338)	--	Function unknown	PREDICTED: uncharacterized protein LOC106302789 [Brassica oleracea var. oleracea]
Bol004382	1.36585	2.57734	3.66083	1.33837	0.533567	2.49091	2.49891	1.6155	--	Cellular Component: integral component of membrane (GO:0016021);;	--	--	--	Domain of unknown function (DUF569)	--	Function unknown	uncharacterized protein LOC111207994 [Brassica napus]
Bol004383	3.28394	3.17993	3.26398	2.13945	2.85202	2.61948	2.23266	0.982192	--	--	--	--	--	--	--	--	uncharacterized protein LOC106371034 isoform X1 [Brassica napus]
Bol004386	333.62	472.575	450.51	367.75	244.949	438.049	313.897	682.625	Posttranslational modification, protein turnover, chaperones	Molecular Function: glutathione transferase activity (GO:0004364);; Cellular Component: cytosol (GO:0005829);; Biological Process: glutathione metabolic process (GO:0006749);; Biological Process: toxin catabolic process (GO:0009407);; Biological Process: response to toxic substance (GO:0009636);; Biological Process: response to cadmium ion (GO:0046686);;	K00799|4.73318e-165|bna:106371038|K00799 glutathione S-transferase [EC:2.5.1.18] | (RefSeq) glutathione S-transferase U13-like	Glutathione metabolism (ko00480)	Posttranslational modification, protein turnover, chaperones	Glutathione S-transferase, N-terminal domain;; Glutathione S-transferase, N-terminal domain;; Glutathione S-transferase, N-terminal domain	Glutathione S-transferase U13 OS=Arabidopsis thaliana OX=3702 GN=GSTU13 PE=2 SV=1	Posttranslational modification, protein turnover, chaperones	glutathione S-transferase U13-like [Brassica napus]
Bol004387	10.4542	18.6725	17.097	20.0729	7.34361	14.1725	15.7709	15.3757	General function prediction only	Cellular Component: nucleus (GO:0005634);;	--	--	Function unknown	--	--	Function unknown	PREDICTED: tetratricopeptide repeat protein 38-like isoform X2 [Brassica oleracea var. oleracea]
Bol004393	9.29902	6.83584	6.22538	3.99209	7.03124	7.22135	5.39379	4.85853	--	Cellular Component: plasmodesma (GO:0009506);;	--	--	--	--	--	Function unknown	BnaC07g12880D [Brassica napus]
Bol004411	1.23295	8.0442	5.64598	8.38743	0.562848	8.04176	1.69825	5.38822	--	Biological Process: metabolic process (GO:0008152);; Molecular Function: transferase activity, transferring hexosyl groups (GO:0016758);;	--	--	Carbohydrate transport and metabolism;; Energy production and conversion	UDP-glucoronosyl and UDP-glucosyl transferase	UDP-glycosyltransferase 73D1 OS=Arabidopsis thaliana OX=3702 GN=UGT73D1 PE=3 SV=1	Function unknown	UDP-glycosyltransferase 73D1-like [Brassica napus]
Bol004430	24.7986	37.1235	27.8705	24.9508	11.3578	33.866	27.691	25.1524	--	Molecular Function: peroxidase activity (GO:0004601);; Cellular Component: extracellular region (GO:0005576);; Biological Process: response to oxidative stress (GO:0006979);; Molecular Function: heme binding (GO:0020037);; Biological Process: hydrogen peroxide catabolic process (GO:0042744);; Molecular Function: metal ion binding (GO:0046872);; Biological Process: oxidation-reduction process (GO:…	K00430|0|bna:106412137|K00430 peroxidase [EC:1.11.1.7] | (RefSeq) peroxidase 73	Phenylpropanoid biosynthesis (ko00940)	--	Peroxidase	Peroxidase 73 OS=Arabidopsis thaliana OX=3702 GN=PER73 PE=1 SV=1	Carbohydrate transport and metabolism	peroxidase 73 [Brassica napus]
Bol004433	10.9475	4.60545	8.36227	6.77763	6.37247	2.63322	5.24882	2.04771	Secondary metabolites biosynthesis, transport and catabolism;; Defense mechanisms	Molecular Function: iron ion binding (GO:0005506);; Cellular Component: integral component of membrane (GO:0016021);; Molecular Function: oxidoreductase activity, acting on paired donors, with incorporation or reduction of molecular oxygen, NAD(P)H as one donor, and incorporation of one atom of oxygen (GO:0016709);; Molecular Function: oxygen binding (GO:0019825);; Molecular Function: heme bindin…	K20618|0|bna:106389139|K20618 cytochrome P450 family 76 subfamily A | (RefSeq) cytochrome P450 76A1-like	--	Secondary metabolites biosynthesis, transport and catabolism	Cytochrome P450	Cytochrome P450 76A2 OS=Solanum melongena OX=4111 GN=CYP76A2 PE=2 SV=1	Secondary metabolites biosynthesis, transport and catabolism	PREDICTED: cytochrome P450 76A1 [Brassica oleracea var. oleracea]
Bol004441	163.935	202.246	192.773	105.853	60.5199	164.956	89.4368	153.975	Function unknown	Molecular Function: calmodulin binding (GO:0005516);; Cellular Component: nucleus (GO:0005634);; Cellular Component: chloroplast (GO:0009507);;	--	--	--	--	IQ domain-containing protein IQM3 OS=Arabidopsis thaliana OX=3702 GN=IQM3 PE=2 SV=1	Function unknown	PREDICTED: uncharacterized protein LOC106337548 isoform X1 [Brassica oleracea var. oleracea]
Bol004445	12.8045	7.85841	7.00432	6.5784	15.459	6.24769	7.81614	5.1761	--	Cellular Component: integral component of membrane (GO:0016021);; Biological Process: cell wall macromolecule catabolic process (GO:0016998);;	--	--	--	--	--	Function unknown	PREDICTED: uncharacterized protein LOC106341363 [Brassica oleracea var. oleracea]
Bol004464	335.644	418.26	463.205	375.024	261.306	397.436	358.751	415.574	Inorganic ion transport and metabolism	Molecular Function: GTPase activity (GO:0003924);; Molecular Function: copper ion binding (GO:0005507);; Molecular Function: protein binding (GO:0005515);; Molecular Function: ATP binding (GO:0005524);; Molecular Function: GTP binding (GO:0005525);; Cellular Component: cell wall (GO:0005618);; Cellular Component: nucleus (GO:0005634);; Cellular Component: endosome (GO:0005768);; Cellular Componen…	K17686|0|bna:106391183|K17686 Cu+-exporting ATPase [EC:3.6.3.54] | (RefSeq) copper-transporting ATPase RAN1	--	Inorganic ion transport and metabolism	E1-E2 ATPase;; haloacid dehalogenase-like hydrolase;; Heavy-metal-associated domain;; haloacid dehalogenase-like hydrolase	Copper-transporting ATPase RAN1 OS=Arabidopsis thaliana OX=3702 GN=RAN1 PE=1 SV=1	Inorganic ion transport and metabolism	PREDICTED: copper-transporting ATPase RAN1 [Brassica oleracea var. oleracea]
Bol004466	19.7272	26.6975	26.757	27.3044	16.4497	23.0837	22.0617	27.9778	--	Cellular Component: Golgi membrane (GO:0000139);; Cellular Component: chloroplast (GO:0009507);; Cellular Component: integral component of membrane (GO:0016021);; Molecular Function: transferase activity, transferring glycosyl groups (GO:0016757);; Biological Process: cell wall organization (GO:0071555);;	--	--	--	Nucleotide-diphospho-sugar transferase	Uncharacterized protein At4g15970 OS=Arabidopsis thaliana OX=3702 GN=At4g15970 PE=2 SV=1	Function unknown	uncharacterized protein At4g15970-like [Brassica napus]
Bol004469	12.9554	19.6106	20.3564	24.4327	8.89095	14.925	11.9475	15.2497	--	Cellular Component: Golgi membrane (GO:0000139);; Cellular Component: chloroplast (GO:0009507);; Cellular Component: integral component of membrane (GO:0016021);; Molecular Function: transferase activity, transferring glycosyl groups (GO:0016757);; Biological Process: cell wall organization (GO:0071555);;	--	--	--	Nucleotide-diphospho-sugar transferase	Uncharacterized protein At4g15970 OS=Arabidopsis thaliana OX=3702 GN=At4g15970 PE=2 SV=1	Posttranslational modification, protein turnover, chaperones	uncharacterized protein At4g15970-like [Brassica napus]
Bol004474	0.175431	1.09878	1.09422	0.776029	0.360264	0.914423	0.669348	1.62014	Energy production and conversion	Cellular Component: cytosol (GO:0005829);; Molecular Function: transferase activity (GO:0016740);; Biological Process: response to cadmium ion (GO:0046686);;	K07393|0|brp:103827819|K07393 putative glutathione S-transferase | (RefSeq) glutathionyl-hydroquinone reductase YqjG	--	Posttranslational modification, protein turnover, chaperones	Glutathione S-transferase, N-terminal domain;; Glutathione S-transferase, C-terminal domain;; Glutathione S-transferase, C-terminal domain	--	Posttranslational modification, protein turnover, chaperones	PREDICTED: uncharacterized protein LOC103827819 [Brassica rapa]
Bol004476	114.498	107.992	114.032	109.55	63.1185	107.795	63.6013	144.458	--	Cellular Component: nucleus (GO:0005634);; Cellular Component: cytoplasm (GO:0005737);; Biological Process: systemic acquired resistance (GO:0009627);; Biological Process: defense response to bacterium, incompatible interaction (GO:0009816);; Biological Process: defense response to fungus, incompatible interaction (GO:0009817);; Cellular Component: SCF ubiquitin ligase complex (GO:0019005);; Biol…	K14508|0|bna:106391283|K14508 regulatory protein NPR1 | (RefSeq) regulatory protein NPR3-like	Plant hormone signal transduction (ko04075)	General function prediction only	NPR1/NIM1 like defence protein C terminal;; Domain of unknown function (DUF3420);; BTB/POZ domain;; Ankyrin repeat	Regulatory protein NPR3 OS=Arabidopsis thaliana OX=3702 GN=NPR3 PE=1 SV=1	Function unknown	regulatory protein NPR3-like isoform X1 [Brassica napus]
Bol004492	2.14131	4.51199	3.8271	3.94811	1.39183	3.90169	4.76156	3.30183	--	Biological Process: response to stimulus (GO:0050896);;	--	--	--	TIR domain;; NB-ARC domain;; Leucine Rich repeats (2 copies);; TIR domain;; Leucine rich repeat	Disease resistance protein RPS4 OS=Arabidopsis thaliana OX=3702 GN=RPS4 PE=2 SV=1	Function unknown	PREDICTED: disease resistance protein RPS4-like isoform X1 [Brassica oleracea var. oleracea]
Bol004495	3.03422	7.3371	7.46028	6.12326	1.6781	6.23173	5.35843	4.57925	--	Biological Process: defense response (GO:0006952);; Molecular Function: ADP binding (GO:0043531);;	--	--	--	NB-ARC domain	Disease resistance protein LAZ5 OS=Arabidopsis thaliana OX=3702 GN=LAZ5 PE=1 SV=1	Function unknown	PREDICTED: disease resistance-like protein CSA1 [Brassica oleracea var. oleracea]
Bol004498	5.14453	7.13238	7.30147	8.99692	4.2495	7.24546	9.84434	5.22145	General function prediction only	Molecular Function: ATP binding (GO:0005524);; Biological Process: signal transduction (GO:0007165);; Cellular Component: membrane (GO:0016020);; Molecular Function: ADP binding (GO:0043531);;	--	--	--	NB-ARC domain	Disease resistance protein LAZ5 OS=Arabidopsis thaliana OX=3702 GN=LAZ5 PE=1 SV=1	Function unknown	BnaC07g18310D [Brassica napus]
Bol004594	15.5143	25.6244	31.701	48.8668	22.7555	13.9423	23.4583	32.8209	Extracellular structures	Molecular Function: protein serine/threonine kinase activity (GO:0004674);; Molecular Function: ATP binding (GO:0005524);; Cellular Component: extracellular region (GO:0005576);; Cellular Component: plasma membrane (GO:0005886);; Biological Process: protein phosphorylation (GO:0006468);; Cellular Component: plasmodesma (GO:0009506);; Cellular Component: integral component of membrane (GO:0016021)…	--	--	--	Protein kinase domain;; Protein tyrosine kinase;; Salt stress response/antifungal	Putative cysteine-rich receptor-like protein kinase 39 OS=Arabidopsis thaliana OX=3702 GN=CRK39 PE=3 SV=1	Signal transduction mechanisms	PREDICTED: putative cysteine-rich receptor-like protein kinase 39 [Brassica oleracea var. oleracea]
Bol004603	32.9782	42.1426	42.0366	39.9943	30.1223	41.707	42.2013	46.7978	General function prediction only	Molecular Function: calmodulin-dependent protein kinase activity (GO:0004683);; Molecular Function: calcium ion binding (GO:0005509);; Molecular Function: calmodulin binding (GO:0005516);; Molecular Function: ATP binding (GO:0005524);; Cellular Component: nucleus (GO:0005634);; Cellular Component: cytoplasm (GO:0005737);; Cellular Component: plasma membrane (GO:0005886);; Cellular Component: plas…	K13412|0|bna:106430077|K13412 calcium-dependent protein kinase [EC:2.7.11.1] | (RefSeq) calcium-dependent protein kinase 21	Plant-pathogen interaction (ko04626)	Signal transduction mechanisms	Protein kinase domain;; EF hand;; Protein tyrosine kinase;; EF-hand domain pair;; EF-hand domain;; EF hand;; EF-hand domain pair;; Cytoskeletal-regulatory complex EF hand;; Secreted protein acidic and rich in cysteine Ca binding region;; EF-hand domain	Calcium-dependent protein kinase 21 OS=Arabidopsis thaliana OX=3702 GN=CPK21 PE=1 SV=1	Signal transduction mechanisms	calcium-dependent protein kinase 21 [Brassica napus]
Bol004608	41.302	41.5417	42.6117	26.9735	28.0326	50.562	46.3836	44.3581	Secondary metabolites biosynthesis, transport and catabolism;; Defense mechanisms	Molecular Function: iron ion binding (GO:0005506);; Cellular Component: extracellular region (GO:0005576);; Cellular Component: vacuolar membrane (GO:0005774);; Cellular Component: endoplasmic reticulum (GO:0005783);; Cellular Component: Golgi apparatus (GO:0005794);; Cellular Component: plasma membrane (GO:0005886);; Biological Process: ubiquinone biosynthetic process (GO:0006744);; Biological P…	K00487|0|bna:106387869|K00487 trans-cinnamate 4-monooxygenase [EC:1.14.13.11] | (RefSeq) trans-cinnamate 4-monooxygenase-like	Ubiquinone and other terpenoid-quinone biosynthesis (ko00130);; Phenylalanine metabolism (ko00360);; Phenylpropanoid biosynthesis (ko00940);; Flavonoid biosynthesis (ko00941);; Stilbenoid, diarylheptanoid and gingerol biosynthesis (ko00945)	Secondary metabolites biosynthesis, transport and catabolism	Cytochrome P450	Trans-cinnamate 4-monooxygenase OS=Arabidopsis thaliana OX=3702 GN=CYP73A5 PE=2 SV=1	Secondary metabolites biosynthesis, transport and catabolism	PREDICTED: trans-cinnamate 4-monooxygenase-like [Brassica oleracea var. oleracea]
Bol004610	165.947	336.836	225.935	502.66	233.483	319.4	370.995	617.052	Secondary metabolites biosynthesis, transport and catabolism;; Defense mechanisms	Molecular Function: iron ion binding (GO:0005506);; Molecular Function: trans-cinnamate 4-monooxygenase activity (GO:0016710);; Molecular Function: heme binding (GO:0020037);; Biological Process: oxidation-reduction process (GO:0055114);;	K00487|0|bna:106387868|K00487 trans-cinnamate 4-monooxygenase [EC:1.14.13.11] | (RefSeq) trans-cinnamate 4-monooxygenase-like	Ubiquinone and other terpenoid-quinone biosynthesis (ko00130);; Phenylalanine metabolism (ko00360);; Phenylpropanoid biosynthesis (ko00940);; Flavonoid biosynthesis (ko00941);; Stilbenoid, diarylheptanoid and gingerol biosynthesis (ko00945)	Secondary metabolites biosynthesis, transport and catabolism	Cytochrome P450	Trans-cinnamate 4-monooxygenase OS=Arabidopsis thaliana OX=3702 GN=CYP73A5 PE=2 SV=1	Secondary metabolites biosynthesis, transport and catabolism	PREDICTED: trans-cinnamate 4-monooxygenase-like [Brassica oleracea var. oleracea]
Bol004611	8.57251	7.68577	7.30058	7.71527	4.26936	6.20451	4.41901	8.87746	--	Molecular Function: actin binding (GO:0003779);;	--	--	--	KIP1-like protein;; Autophagy protein 16 (ATG16)	Protein NETWORKED 4B OS=Arabidopsis thaliana OX=3702 GN=NET4B PE=2 SV=1	Function unknown	PREDICTED: protein NETWORKED 4B-like [Brassica oleracea var. oleracea]
Bol004612	17.0628	26.5602	23.647	11.1882	7.42381	19.6767	11.7917	16.1724	--	Molecular Function: actin binding (GO:0003779);; Molecular Function: kinase activity (GO:0016301);; Biological Process: phosphorylation (GO:0016310);;	--	--	--	KIP1-like protein	Protein NETWORKED 4B OS=Arabidopsis thaliana OX=3702 GN=NET4B PE=2 SV=1	Function unknown	PREDICTED: protein NETWORKED 4B-like [Brassica oleracea var. oleracea]
Bol004639	63.9487	58.5474	57.6107	29.8151	50.7403	44.5024	53.7134	30.4146	--	--	--	--	--	GDSL/SGNH-like Acyl-Esterase family found in Pmr5 and Cas1p;; PMR5 N terminal Domain	Protein trichome birefringence-like 40 OS=Arabidopsis thaliana OX=3702 GN=TBL40 PE=2 SV=2	Function unknown	PREDICTED: protein trichome birefringence-like 40 [Brassica oleracea var. oleracea]
Bol004643	1.18519	1.82514	1.15263	5.12917	3.46955	1.13157	1.61629	1.3908	--	Molecular Function: DNA binding (GO:0003677);; Molecular Function: transcription factor activity, sequence-specific DNA binding (GO:0003700);; Cellular Component: nucleus (GO:0005634);; Biological Process: regulation of transcription, DNA-templated (GO:0006355);; Biological Process: defense response (GO:0006952);; Cellular Component: chloroplast (GO:0009507);; Biological Process: ethylene-activat…	--	--	--	AP2 domain	Ethylene-responsive transcription factor 15 OS=Arabidopsis thaliana OX=3702 GN=ERF15 PE=2 SV=1	Transcription	PREDICTED: ethylene-responsive transcription factor 15-like [Brassica oleracea var. oleracea]
Bol004646	37.4734	39.6719	43.3976	37.3134	25.9906	38.9123	32.2033	42.9278	General function prediction only	Molecular Function: hydroxyacylglutathione hydrolase activity (GO:0004416);; Molecular Function: iron ion binding (GO:0005506);; Cellular Component: mitochondrion (GO:0005739);; Molecular Function: zinc ion binding (GO:0008270);; Cellular Component: chloroplast (GO:0009507);; Cellular Component: integral component of membrane (GO:0016021);; Biological Process: methylglyoxal catabolic process to D…	K01069|0|bna:106445706|K01069 hydroxyacylglutathione hydrolase [EC:3.1.2.6] | (RefSeq) hydroxyacylglutathione hydrolase 2, mitochondrial-like	Pyruvate metabolism (ko00620)	General function prediction only	Hydroxyacylglutathione hydrolase C-terminus;; Metallo-beta-lactamase superfamily	Hydroxyacylglutathione hydrolase 2, mitochondrial OS=Arabidopsis thaliana OX=3702 GN=At2g31350 PE=1 SV=1	Secondary metabolites biosynthesis, transport and catabolism	hydroxyacylglutathione hydrolase 2, mitochondrial-like [Brassica napus]
Bol004647	20.4048	19.5448	20.4592	29.2137	21.1015	19.8221	27.677	37.8052	Lipid transport and metabolism	Cellular Component: endoplasmic reticulum membrane (GO:0005789);; Biological Process: unsaturated fatty acid biosynthetic process (GO:0006636);; Molecular Function: 16:0 monogalactosyldiacylglycerol desaturase activity (GO:0009979);; Cellular Component: integral component of membrane (GO:0016021);; Molecular Function: oxidoreductase activity, acting on paired donors, with oxidation of a pair of d…	K20416|0|bna:106445705|K20416 palmitoyl-[glycerolipid] 7-desaturase [EC:1.14.19.42] | (RefSeq) delta-9 acyl-lipid desaturase 2-like	--	Lipid transport and metabolism	Fatty acid desaturase	Delta-9 acyl-lipid desaturase 2 OS=Arabidopsis thaliana OX=3702 GN=ADS2 PE=2 SV=2	Lipid transport and metabolism	PREDICTED: delta-9 acyl-lipid desaturase 2-like [Brassica oleracea var. oleracea]
Bol004668	2.76386	1.92236	1.99577	1.42233	6.18886	2.33462	3.10953	0.954826	--	Cellular Component: integral component of membrane (GO:0016021);;	--	--	--	--	--	Function unknown	PREDICTED: LOW QUALITY PROTEIN: uncharacterized protein LOC106305095 [Brassica oleracea var. oleracea]
Bol004675	15.9566	12.0932	11.7597	15.6198	24.0074	10.2675	13.9299	7.44991	--	Cellular Component: extracellular region (GO:0005576);; Biological Process: transport (GO:0006810);; Cellular Component: plasmodesma (GO:0009506);; Cellular Component: integral component of membrane (GO:0016021);; Biological Process: viral process (GO:0016032);;	--	--	--	Salt stress response/antifungal	Cysteine-rich repeat secretory protein 12 OS=Arabidopsis thaliana OX=3702 GN=CRRSP12 PE=1 SV=2	Intracellular trafficking, secretion, and vesicular transport	PREDICTED: cysteine-rich repeat secretory protein 12 [Brassica oleracea var. oleracea]
Bol004681	6.31477	7.77543	5.60459	3.52026	3.08338	5.67423	4.32073	5.1364	Signal transduction mechanisms	Molecular Function: protein serine/threonine kinase activity (GO:0004674);; Molecular Function: ATP binding (GO:0005524);; Biological Process: protein phosphorylation (GO:0006468);; Cellular Component: integral component of membrane (GO:0016021);;	--	--	--	Protein kinase domain;; Protein tyrosine kinase;; Leucine rich repeat;; Leucine Rich repeats (2 copies);; Leucine rich repeat N-terminal domain;; Leucine Rich Repeat	Receptor-like kinase TMK3 OS=Arabidopsis thaliana OX=3702 GN=TMK3 PE=2 SV=1	Signal transduction mechanisms	BnaC07g21070D [Brassica napus]
Bol004703	11.7394	3.24953	7.03207	3.67729	15.9509	9.66285	8.26281	3.4623	Signal transduction mechanisms	Molecular Function: acid phosphatase activity (GO:0003993);; Molecular Function: protein serine/threonine phosphatase activity (GO:0004722);; Cellular Component: extracellular region (GO:0005576);; Biological Process: dephosphorylation (GO:0016311);; Molecular Function: metal ion binding (GO:0046872);;	K14379|8.62652e-88|bna:106411036|K14379 tartrate-resistant acid phosphatase type 5 [EC:3.1.3.2] | (RefSeq) purple acid phosphatase 8-like	--	Posttranslational modification, protein turnover, chaperones	Calcineurin-like phosphoesterase	Purple acid phosphatase 8 OS=Arabidopsis thaliana OX=3702 GN=PAP8 PE=2 SV=1	Function unknown	purple acid phosphatase 8 [Arabidopsis thaliana]
Bol004720	17.5082	9.91499	9.60196	11.8917	26.2772	10.7649	12.1552	9.47495	--	Cellular Component: nucleus (GO:0005634);;	K14291|6.31628e-169|bna:106432371|K14291 phosphorylated adapter RNA export protein | (RefSeq) BNAC05G31630D; uncharacterized LOC106432371	RNA transport (ko03013)	RNA processing and modification	PHAX RNA-binding domain	--	Intracellular trafficking, secretion, and vesicular transport	PREDICTED: uncharacterized protein LOC106295277 [Brassica oleracea var. oleracea]
Bol004725	3.95149	2.57814	2.8312	2.98273	23.0127	5.69402	4.22954	2.78255	--	--	--	--	Cell cycle control, cell division, chromosome partitioning;; General function prediction only	MATH domain	Ubiquitin carboxyl-terminal hydrolase 12 OS=Arabidopsis thaliana OX=3702 GN=UBP12 PE=1 SV=2	Function unknown	uncharacterized protein BNAC05G31680D [Brassica napus]
Bol004727	9.50433	20.8877	13.2424	16.978	10.8973	12.413	6.99083	21.192	--	Cellular Component: nucleus (GO:0005634);; Biological Process: response to oxidative stress (GO:0006979);;	--	--	--	--	--	Function unknown	uncharacterized protein BNAC05G31700D [Brassica napus]
Bol004730	6.08789	9.25736	6.34267	5.1679	7.38142	30.4687	18.3792	5.45759	--	Cellular Component: mitochondrion (GO:0005739);; Cellular Component: integral component of membrane (GO:0016021);;	--	--	--	Protein of unknown function (DUF3537)	--	Function unknown	uncharacterized protein LOC106357506 [Brassica napus]
Bol004741	8.46681	4.6699	4.91344	4.39858	13.8324	4.28796	4.94152	4.51961	--	Molecular Function: transporter activity (GO:0005215);; Cellular Component: mitochondrial inner membrane (GO:0005743);; Biological Process: mitochondrial transport (GO:0006839);; Cellular Component: integral component of membrane (GO:0016021);; Biological Process: transmembrane transport (GO:0055085);;	--	--	Energy production and conversion	Mitochondrial carrier protein	Probable mitochondrial adenine nucleotide transporter BTL1 OS=Arabidopsis thaliana OX=3702 GN=At3g20240 PE=2 SV=1	Function unknown	PREDICTED: probable mitochondrial adenine nucleotide transporter BTL1 [Brassica oleracea var. oleracea]
Bol004745	1.47731	0.815305	1.01182	1.41358	2.71845	1.10723	1.37277	0.766377	--	Molecular Function: protein serine/threonine kinase activity (GO:0004674);; Molecular Function: ATP binding (GO:0005524);; Cellular Component: nucleus (GO:0005634);; Biological Process: response to stress (GO:0006950);; Molecular Function: hydrolase activity (GO:0016787);; Biological Process: protein autophosphorylation (GO:0046777);;	--	--	--	Universal stress protein family	U-box domain-containing protein 34 OS=Arabidopsis thaliana OX=3702 GN=PUB34 PE=3 SV=1	Signal transduction mechanisms	PREDICTED: U-box domain-containing protein 35 [Brassica oleracea var. oleracea]
Bol004752	1.78226	1.19152	0.954919	0.962442	3.34659	0.988337	1.65175	1.23973	Secondary metabolites biosynthesis, transport and catabolism;; Defense mechanisms	Molecular Function: iron ion binding (GO:0005506);; Cellular Component: mitochondrion (GO:0005739);; Biological Process: positive gravitropism (GO:0009958);; Cellular Component: endomembrane system (GO:0012505);; Cellular Component: integral component of membrane (GO:0016021);; Molecular Function: oxidoreductase activity, acting on paired donors, with incorporation or reduction of molecular oxyge…	--	--	Secondary metabolites biosynthesis, transport and catabolism	Cytochrome P450	Cytochrome P450 705A22 OS=Arabidopsis thaliana OX=3702 GN=CYP705A22 PE=2 SV=1	Secondary metabolites biosynthesis, transport and catabolism	PREDICTED: cytochrome P450 705A5-like [Brassica oleracea var. oleracea]
Bol004755	17.9022	10.354	8.42494	10.0023	21.4041	8.53072	11.8357	5.92014	--	--	--	--	--	--	--	--	BnaCnng16020D [Brassica napus]
Bol004760	5.88925	14.2196	9.92139	9.67598	6.88086	14.545	11.9955	10.9027	--	Molecular Function: chromatin binding (GO:0003682);; Cellular Component: nucleus (GO:0005634);; Cellular Component: plasma membrane (GO:0005886);; Biological Process: mitotic sister chromatid cohesion (GO:0007064);; Biological Process: regulation of gene expression (GO:0010468);;	--	--	--	Arabidopsis phospholipase-like protein (PEARLI 4)	--	--	uncharacterized protein BNAC07G05930D [Brassica napus]
Bol004761	70.7199	72.0099	87.419	90.2431	53.4497	74.5146	80.8564	83.1075	Carbohydrate transport and metabolism	Molecular Function: sugar:proton symporter activity (GO:0005351);; Cellular Component: plasma membrane (GO:0005886);; Cellular Component: integral component of membrane (GO:0016021);; Biological Process: transmembrane transport (GO:0055085);;	--	--	General function prediction only	Sugar (and other) transporter;; Major Facilitator Superfamily	Probable polyol transporter 4 OS=Arabidopsis thaliana OX=3702 GN=PLT4 PE=2 SV=1	Carbohydrate transport and metabolism	probable polyol transporter 4 [Brassica napus]
Bol004766	11.8144	9.79624	9.57438	9.61273	18.4011	9.39692	14.7788	6.55639	Signal transduction mechanisms	Molecular Function: protein kinase activity (GO:0004672);; Molecular Function: ATP binding (GO:0005524);; Cellular Component: plasma membrane (GO:0005886);; Biological Process: protein phosphorylation (GO:0006468);; Biological Process: response to stress (GO:0006950);; Molecular Function: hydrolase activity (GO:0016787);;	--	--	Signal transduction mechanisms	Protein kinase domain;; Protein tyrosine kinase	Receptor-like cytosolic serine/threonine-protein kinase RBK1 OS=Arabidopsis thaliana OX=3702 GN=RBK1 PE=1 SV=1	Signal transduction mechanisms	PREDICTED: putative receptor-like protein kinase At1g72540 isoform X1 [Brassica oleracea var. oleracea]
Bol004767	48.356	49.9378	45.4347	90.6237	61.938	44.8219	55.637	101.539	Posttranslational modification, protein turnover, chaperones	Molecular Function: ubiquitin-protein transferase activity (GO:0004842);; Molecular Function: ATP binding (GO:0005524);; Cellular Component: cytoplasm (GO:0005737);; Biological Process: ubiquitin-dependent protein catabolic process (GO:0006511);; Biological Process: protein ubiquitination (GO:0016567);;	--	--	Posttranslational modification, protein turnover, chaperones	Ubiquitin-conjugating enzyme	Ubiquitin-conjugating enzyme E2 29 OS=Arabidopsis thaliana OX=3702 GN=UBC29 PE=2 SV=1	Posttranslational modification, protein turnover, chaperones	PREDICTED: ubiquitin-conjugating enzyme E2 29 [Brassica oleracea var. oleracea]
Bol004772	36.7555	74.565	71.7532	74.3774	19.5172	76.413	35.3162	126.906	--	Cellular Component: chloroplast (GO:0009507);; Molecular Function: farnesoic acid O-methyltransferase activity (GO:0019010);; Biological Process: methylation (GO:0032259);;	--	--	--	SAM dependent carboxyl methyltransferase	Farnesoic acid carboxyl-O-methyltransferase OS=Arabidopsis thaliana OX=3702 GN=FAMT PE=1 SV=1	Function unknown	PREDICTED: probable S-adenosylmethionine-dependent methyltransferase At5g37990 [Brassica oleracea var. oleracea]
Bol004773	60.3925	45.6387	45.9451	24.8645	67.1736	41.8802	55.8797	26.974	--	Molecular Function: peroxidase activity (GO:0004601);; Cellular Component: extracellular region (GO:0005576);; Biological Process: response to oxidative stress (GO:0006979);; Cellular Component: plant-type cell wall (GO:0009505);; Biological Process: plant-type cell wall organization (GO:0009664);; Molecular Function: heme binding (GO:0020037);; Biological Process: hydrogen peroxide catabolic pro…	K00430|0|bna:106352321|K00430 peroxidase [EC:1.11.1.7] | (RefSeq) peroxidase 64	Phenylpropanoid biosynthesis (ko00940)	--	Peroxidase	Peroxidase 64 OS=Arabidopsis thaliana OX=3702 GN=PER64 PE=1 SV=1	Carbohydrate transport and metabolism	PREDICTED: peroxidase 64 [Brassica oleracea var. oleracea]
Bol004799	9.65777	1.64873	1.96553	2.76702	13.395	4.39542	7.37616	2.73118	Amino acid transport and metabolism	Molecular Function: 2-isopropylmalate synthase activity (GO:0003852);; Biological Process: response to water deprivation (GO:0009414);; Cellular Component: chloroplast (GO:0009507);; Biological Process: response to insect (GO:0009625);; Molecular Function: 2-(2'-methylthio)ethylmalate synthase activity (GO:0010177);; Biological Process: carboxylic acid metabolic process (GO:0019752);; Biological …	--	--	Amino acid transport and metabolism	HMGL-like	Methylthioalkylmalate synthase 1, chloroplastic OS=Arabidopsis thaliana OX=3702 GN=MAM1 PE=1 SV=1	Amino acid transport and metabolism	PREDICTED: methylthioalkylmalate synthase 1, chloroplastic-like [Raphanus sativus]
Bol004800	12.2241	0.979483	2.34486	3.0503	20.6986	4.32239	5.88696	2.20898	Amino acid transport and metabolism	Molecular Function: 2-isopropylmalate synthase activity (GO:0003852);; Biological Process: response to water deprivation (GO:0009414);; Cellular Component: chloroplast (GO:0009507);; Biological Process: response to insect (GO:0009625);; Molecular Function: 2-(2'-methylthio)ethylmalate synthase activity (GO:0010177);; Biological Process: carboxylic acid metabolic process (GO:0019752);; Biological …	K15741|1.94965e-131|brp:103861112|K15741 methylthioalkylmalate synthase 1 [EC:2.3.3.-] | (RefSeq) methylthioalkylmalate synthase 2, chloroplastic-like	Glucosinolate biosynthesis (ko00966);; 2-Oxocarboxylic acid metabolism (ko01210)	Amino acid transport and metabolism	HMGL-like;; Ubiquitin-conjugating enzyme	Methylthioalkylmalate synthase 1, chloroplastic OS=Arabidopsis thaliana OX=3702 GN=MAM1 PE=1 SV=1	Amino acid transport and metabolism	BnaC01g24090D [Brassica napus]
Bol004809	71.2049	76.7676	83.7855	71.7119	35.75	71.6182	52.5201	82.8664	--	Molecular Function: dolichol kinase activity (GO:0004168);; Molecular Function: phosphatidate cytidylyltransferase activity (GO:0004605);; Cellular Component: endoplasmic reticulum membrane (GO:0005789);; Biological Process: protein glycosylation (GO:0006486);; Biological Process: phospholipid biosynthetic process (GO:0008654);; Biological Process: pollen development (GO:0009555);; Biological Pro…	K00902|0|bna:106381912|K00902 dolichol kinase [EC:2.7.1.108] | (RefSeq) dolichol kinase-like	N-Glycan biosynthesis (ko00510)	Lipid transport and metabolism	--	Dolichol kinase EVAN OS=Arabidopsis thaliana OX=3702 GN=EVN PE=2 SV=1	Lipid transport and metabolism	BnaC01g24140D [Brassica napus]
Bol004811	10.9606	17.4682	14.3814	13.2499	10.7096	11.9674	13.3664	22.2843	Inorganic ion transport and metabolism	Cellular Component: plasma membrane (GO:0005886);; Cellular Component: chloroplast (GO:0009507);; Molecular Function: nitrate transmembrane transporter activity (GO:0015112);; Biological Process: nitrate transport (GO:0015706);; Cellular Component: integral component of membrane (GO:0016021);; Biological Process: nitrate assimilation (GO:0042128);; Biological Process: transmembrane transport (GO:…	K02575|0|bna:106381913|K02575 MFS transporter, NNP family, nitrate/nitrite transporter | (RefSeq) high affinity nitrate transporter 2.6	Nitrogen metabolism (ko00910)	--	Major Facilitator Superfamily	High affinity nitrate transporter 2.6 OS=Arabidopsis thaliana OX=3702 GN=NRT2.6 PE=1 SV=1	Inorganic ion transport and metabolism	high affinity nitrate transporter 2.6 [Brassica napus]
Bol004823	33.6385	23.0763	26.3648	11.1308	38.7946	18.0382	24.1371	18.3639	--	Cellular Component: vacuole (GO:0005773);; Cellular Component: Golgi apparatus (GO:0005794);; Cellular Component: plasmodesma (GO:0009506);; Cellular Component: integral component of membrane (GO:0016021);; Molecular Function: O-acetyltransferase activity (GO:0016413);; Biological Process: cell wall organization or biogenesis (GO:0071554);;	--	--	--	GDSL/SGNH-like Acyl-Esterase family found in Pmr5 and Cas1p;; PMR5 N terminal Domain	Protein trichome birefringence-like 39 OS=Arabidopsis thaliana OX=3702 GN=TBL39 PE=2 SV=1	Function unknown	PREDICTED: protein trichome birefringence-like 39 [Brassica oleracea var. oleracea]
Bol004832	4.59518	2.38535	2.22652	1.09546	3.51088	1.9564	2.53994	1.60052	--	Molecular Function: RNA polymerase II regulatory region sequence-specific DNA binding (GO:0000977);; Molecular Function: transcription factor activity, sequence-specific DNA binding (GO:0003700);; Molecular Function: protein binding (GO:0005515);; Cellular Component: nucleus (GO:0005634);; Biological Process: pollen development (GO:0009555);; Biological Process: positive regulation of transcripti…	--	--	--	bZIP transcription factor;; Basic region leucine zipper;; bZIP Maf transcription factor	Basic leucine zipper 34 OS=Arabidopsis thaliana OX=3702 GN=BZIP34 PE=1 SV=1	Transcription	PREDICTED: basic leucine zipper 34 [Brassica oleracea var. oleracea]
Bol004834	13.7931	19.6959	17.7678	27.6757	26.0762	27.0771	19.8838	42.3516	--	Molecular Function: ubiquitin-protein transferase activity (GO:0004842);; Cellular Component: nucleus (GO:0005634);; Molecular Function: zinc ion binding (GO:0008270);; Cellular Component: integral component of membrane (GO:0016021);; Biological Process: protein ubiquitination (GO:0016567);;	K19038|1.17553e-127|bna:106431566|K19038 E3 ubiquitin-protein ligase ATL41 [EC:2.3.2.27] | (RefSeq) E3 ubiquitin-protein ligase ATL41-like	--	Posttranslational modification, protein turnover, chaperones	Ring finger domain;; RING-like zinc finger;; Zinc finger, C3HC4 type (RING finger);; RING-H2 zinc finger domain;; Zinc finger, C3HC4 type (RING finger)	E3 ubiquitin-protein ligase ATL41 OS=Arabidopsis thaliana OX=3702 GN=ATL41 PE=1 SV=1	Posttranslational modification, protein turnover, chaperones	PREDICTED: E3 ubiquitin-protein ligase ATL41 [Brassica oleracea var. oleracea]
Bol004843	1.00325	0.629782	0.388114	1.18425	2.09786	0.900208	1.32723	0.587355	--	Molecular Function: core promoter sequence-specific DNA binding (GO:0001046);; Molecular Function: transcriptional activator activity, RNA polymerase II transcription regulatory region sequence-specific binding (GO:0001228);; Cellular Component: nucleus (GO:0005634);; Biological Process: regulation of transcription, DNA-templated (GO:0006355);; Biological Process: transcription from RNA polymeras…	--	--	--	Helix-loop-helix DNA-binding domain	Transcription factor bHLH130 OS=Arabidopsis thaliana OX=3702 GN=BHLH130 PE=1 SV=1	Transcription	PREDICTED: transcription factor bHLH130-like [Brassica oleracea var. oleracea]
Bol004844	3.50455	2.33962	1.97675	0.786116	5.55406	1.57996	1.7487	1.18454	--	Molecular Function: protein binding (GO:0005515);; Cellular Component: nucleus (GO:0005634);; Biological Process: regulation of mitotic nuclear division (GO:0007088);; Biological Process: endomitotic cell cycle (GO:0007113);; Biological Process: meiosis I (GO:0007127);; Biological Process: meiosis II (GO:0007135);; Biological Process: megagametogenesis (GO:0009561);; Biological Process: endosperm…	--	--	--	--	Protein POLYCHOME OS=Arabidopsis thaliana OX=3702 GN=PYM PE=1 SV=1	Function unknown	PREDICTED: protein POLYCHOME [Brassica oleracea var. oleracea]
Bol004856	10.5047	6.30437	6.11678	3.17766	13.9878	6.03354	5.10329	5.89574	--	Cellular Component: nucleus (GO:0005634);;	--	--	--	--	--	Function unknown	PREDICTED: uncharacterized protein LOC106340745 [Brassica oleracea var. oleracea]
Bol004860	10.5349	8.60361	8.75079	9.39415	16.3536	10.4221	13.3059	5.22791	--	Molecular Function: zinc ion binding (GO:0008270);;	K10666|0|bna:106396493|K10666 E3 ubiquitin-protein ligase RNF5 [EC:2.3.2.27] | (RefSeq) uncharacterized LOC106396493	Protein processing in endoplasmic reticulum (ko04141)	Posttranslational modification, protein turnover, chaperones	Zinc finger, C3HC4 type (RING finger);; Zinc finger, C3HC4 type (RING finger);; Zinc finger, C3HC4 type (RING finger);; Ring finger domain;; zinc finger of C3HC4-type, RING;; RING-type zinc-finger;; Prokaryotic RING finger family 4;; zinc-RING finger domain	E3 ubiquitin-protein ligase RMA1H1 OS=Capsicum annuum OX=4072 GN=RMA1H1 PE=1 SV=1	Posttranslational modification, protein turnover, chaperones	BnaC04g52420D [Brassica napus]
Bol004861	0.924362	1.48803	1.52494	0.498642	0.790632	1.48546	1.83755	1.21164	Translation, ribosomal structure and biogenesis	Molecular Function: transmembrane receptor protein serine/threonine kinase activity (GO:0004675);; Molecular Function: protein tyrosine kinase activity (GO:0004713);; Molecular Function: ATP binding (GO:0005524);; Cellular Component: cytoplasm (GO:0005737);; Cellular Component: plasma membrane (GO:0005886);; Biological Process: cell surface receptor signaling pathway (GO:0007166);; Biological Pro…	--	--	Signal transduction mechanisms	Protein tyrosine kinase;; Protein kinase domain	Probable protein kinase At2g41970 OS=Arabidopsis thaliana OX=3702 GN=At2g41970 PE=2 SV=1	Signal transduction mechanisms	PREDICTED: probable protein kinase At2g41970 [Brassica oleracea var. oleracea]
Bol004876	1.97899	5.29285	4.25892	2.49185	1.79542	2.13803	3.91834	3.19729	--	Cellular Component: extracellular region (GO:0005576);; Cellular Component: plant-type cell wall (GO:0009505);; Cellular Component: plasmodesma (GO:0009506);; Cellular Component: integral component of membrane (GO:0016021);;	--	--	--	Protein of unknown function (DUF642)	--	Function unknown	PREDICTED: uncharacterized protein LOC103866589 [Brassica rapa]
Bol004877	25.8295	18.7494	19.7719	8.49162	17.7216	14.3357	14.8351	15.5034	--	Cellular Component: plant-type cell wall (GO:0009505);; Cellular Component: plasmodesma (GO:0009506);;	--	--	--	Protein of unknown function (DUF642)	--	Function unknown	PREDICTED: uncharacterized protein LOC106340887 [Brassica oleracea var. oleracea]
Bol004879	21.5775	31.4603	31.8764	31.3642	19.3266	32.7228	37.1327	32.0821	Posttranslational modification, protein turnover, chaperones	Molecular Function: metalloendopeptidase activity (GO:0004222);; Cellular Component: peroxisome (GO:0005777);; Biological Process: proteolysis (GO:0006508);; Molecular Function: metal ion binding (GO:0046872);;	K01408|0|bna:106396187|K01408 insulysin [EC:3.4.24.56] | (RefSeq) zinc-metallopeptidase, peroxisomal	--	Posttranslational modification, protein turnover, chaperones	Middle or third domain of peptidase_M16;; Peptidase M16 inactive domain;; Insulinase (Peptidase family M16)	Insulin-degrading enzyme-like 1, peroxisomal OS=Arabidopsis thaliana OX=3702 GN=PXM16 PE=2 SV=1	Posttranslational modification, protein turnover, chaperones	BnaC04g02150D [Brassica napus]
Bol004892	1.96334	1.71097	2.30072	2.78712	1.3602	1.52453	2.09813	2.81273	--	Cellular Component: chloroplast (GO:0009507);; Cellular Component: integral component of membrane (GO:0016021);;	--	--	--	Protein of unknown function (DUF3754)	--	Function unknown	uncharacterized protein LOC106396416 [Brassica napus]
Bol004897	4.62054	3.28176	2.77758	4.64443	8.75102	3.14934	3.83647	3.25724	--	Molecular Function: DNA binding (GO:0003677);; Cellular Component: nucleus (GO:0005634);; Biological Process: regulation of transcription, DNA-templated (GO:0006355);;	--	--	--	B3 DNA binding domain	B3 domain-containing transcription factor NGA1 OS=Arabidopsis thaliana OX=3702 GN=NGA1 PE=1 SV=1	Transcription	PREDICTED: B3 domain-containing transcription factor NGA1 [Brassica oleracea var. oleracea]
Bol004898	7.69834	9.34723	13.0085	13.1672	7.7485	10.9166	14.1903	9.22695	Energy production and conversion;; Inorganic ion transport and metabolism	Molecular Function: magnesium ion binding (GO:0000287);; Molecular Function: inorganic diphosphatase activity (GO:0004427);; Cellular Component: nucleus (GO:0005634);; Cellular Component: cytoplasm (GO:0005737);; Biological Process: phosphate-containing compound metabolic process (GO:0006796);; Biological Process: response to cold (GO:0009409);; Biological Process: negative regulation of circadia…	--	--	Posttranslational modification, protein turnover, chaperones	Inorganic pyrophosphatase;; Myb-like DNA-binding domain	Protein CCA1 OS=Arabidopsis thaliana OX=3702 GN=CCA1 PE=1 SV=1	Transcription	BnaC04g00590D [Brassica napus]
Bol004903	1.11817	1.2041	1.60991	1.63619	0.755173	1.79395	1.49212	2.27526	Signal transduction mechanisms;; Transcription	Biological Process: phosphorelay signal transduction system (GO:0000160);; Molecular Function: DNA binding (GO:0003677);; Cellular Component: intracellular (GO:0005622);; Biological Process: cation transport (GO:0006812);; Biological Process: circadian rhythm (GO:0007623);; Biological Process: red or far-red light signaling pathway (GO:0010017);; Cellular Component: membrane (GO:0016020);; Biolog…	--	--	Transcription	Response regulator receiver domain;; CCT motif	Two-component response regulator-like APRR9 OS=Arabidopsis thaliana OX=3702 GN=APRR9 PE=1 SV=2	Transcription	two-component response regulator-like APRR9 isoform X1 [Brassica napus]
Bol004909	1.65762	2.29769	1.78456	0.650511	0.774152	1.63573	1.00207	1.66324	Secondary metabolites biosynthesis, transport and catabolism	Biological Process: very long-chain fatty acid metabolic process (GO:0000038);; Cellular Component: extracellular region (GO:0005576);; Cellular Component: integral component of membrane (GO:0016021);; Biological Process: fatty acid elongation (GO:0030497);; Biological Process: cuticle development (GO:0042335);; Molecular Function: 3-oxo-arachidoyl-CoA synthase activity (GO:0102336);; Molecular F…	K15397|0|bna:106415382|K15397 3-ketoacyl-CoA synthase [EC:2.3.1.199] | (RefSeq) 3-ketoacyl-CoA synthase 13-like	Fatty acid elongation (ko00062)	--	FAE1/Type III polyketide synthase-like protein;; 3-Oxoacyl-[acyl-carrier-protein (ACP)] synthase III C terminal;; Chalcone and stilbene synthases, C-terminal domain	3-ketoacyl-CoA synthase 13 OS=Arabidopsis thaliana OX=3702 GN=HIC PE=2 SV=1	Secondary metabolites biosynthesis, transport and catabolism	BnaC04g00710D [Brassica napus]
Bol004912	0.807342	1.35426	0.976292	1.75774	1.15884	4.0787	2.08062	0.869283	Secondary metabolites biosynthesis, transport and catabolism;; Defense mechanisms	Molecular Function: monooxygenase activity (GO:0004497);; Molecular Function: iron ion binding (GO:0005506);; Cellular Component: integral component of membrane (GO:0016021);; Molecular Function: oxidoreductase activity, acting on paired donors, with incorporation or reduction of molecular oxygen (GO:0016705);; Molecular Function: heme binding (GO:0020037);; Biological Process: oxidation-reductio…	--	--	Secondary metabolites biosynthesis, transport and catabolism	Cytochrome P450	Cytochrome P450 78A6 OS=Arabidopsis thaliana OX=3702 GN=CYP78A6 PE=2 SV=1	Secondary metabolites biosynthesis, transport and catabolism	PREDICTED: cytochrome P450 78A6 [Brassica oleracea var. oleracea]
Bol004913	166.529	169.516	162.428	152.642	129.641	185.216	134.986	230.166	Energy production and conversion;; Lipid transport and metabolism	Cellular Component: endoplasmic reticulum membrane (GO:0005789);; Cellular Component: integral component of membrane (GO:0016021);; Molecular Function: heme binding (GO:0020037);; Molecular Function: metal ion binding (GO:0046872);; Biological Process: oxidation-reduction process (GO:0055114);;	--	--	Energy production and conversion	Cytochrome b5-like Heme/Steroid binding domain	Cytochrome B5 isoform C OS=Arabidopsis thaliana OX=3702 GN=CYTB5-C PE=1 SV=1	Energy production and conversion;; Lipid transport and metabolism	PREDICTED: cytochrome B5 isoform C [Brassica oleracea var. oleracea]
Bol004914	0.57812	1.09706	1.41428	1.33183	1.12027	3.62959	1.6544	2.52038	--	Cellular Component: nucleus (GO:0005634);;	--	--	--	--	--	Function unknown	uncharacterized protein LOC106411729 isoform X2 [Brassica napus]
Bol004915	30.1163	40.8506	40.1967	62.384	32.4202	52.8929	69.5019	82.1737	--	Cellular Component: nucleus (GO:0005634);;	--	--	--	--	--	Function unknown	PREDICTED: formin-like protein 3 [Brassica oleracea var. oleracea]
Bol004916	66.5122	67.9002	65.9502	63.8932	44.0735	63.0099	47.077	74.3099	Cell wall/membrane/envelope biogenesis;; Cell cycle control, cell division, chromosome partitioning;; Signal transduction mechanisms	Molecular Function: nucleic acid binding (GO:0003676);; Molecular Function: ATP binding (GO:0005524);; Cellular Component: plasma membrane (GO:0005886);; Cellular Component: integral component of membrane (GO:0016021);; Molecular Function: ATPase activity (GO:0016887);;	--	--	Posttranslational modification, protein turnover, chaperones	Domain associated at C-terminal with AAA;; ATPase family associated with various cellular activities (AAA)	AAA-ATPase At2g46620 OS=Arabidopsis thaliana OX=3702 GN=At2g46620 PE=2 SV=1	Posttranslational modification, protein turnover, chaperones	BnaC04g00800D [Brassica napus]
Bol004925	194.868	215.116	224.293	178.802	123.33	220.796	175.635	244.257	--	Molecular Function: DNA binding (GO:0003677);; Molecular Function: transcription factor activity, sequence-specific DNA binding (GO:0003700);; Cellular Component: nucleus (GO:0005634);; Biological Process: regulation of transcription, DNA-templated (GO:0006355);; Biological Process: response to wounding (GO:0009611);; Biological Process: response to abscisic acid (GO:0009737);; Biological Process…	--	--	--	bHLH-MYC and R2R3-MYB transcription factors N-terminal;; Helix-loop-helix DNA-binding domain	Transcription factor ABA-INDUCIBLE bHLH-TYPE OS=Arabidopsis thaliana OX=3702 GN=AIB PE=2 SV=2	Transcription	PREDICTED: transcription factor ABA-INDUCIBLE bHLH-TYPE-like isoform X1 [Brassica oleracea var. oleracea]
Bol004928	902.501	818.217	910.423	677.589	555.705	870.971	703.278	917.92	--	Cellular Component: nucleus (GO:0005634);;	--	--	--	--	--	Function unknown	PREDICTED: uncharacterized protein LOC106337477 [Brassica oleracea var. oleracea]
Bol004943	123.42	81.1315	68.3585	83.8386	149.959	90.6478	82.5495	43.9999	--	Cellular Component: plasma membrane (GO:0005886);; Biological Process: proteolysis (GO:0006508);; Biological Process: lipid transport (GO:0006869);; Molecular Function: peptidase activity (GO:0008233);; Molecular Function: lipid binding (GO:0008289);; Cellular Component: anchored component of membrane (GO:0031225);;	--	--	--	Probable lipid transfer;; Protease inhibitor/seed storage/LTP family	Protein YLS3 OS=Arabidopsis thaliana OX=3702 GN=YLS3 PE=2 SV=1	Posttranslational modification, protein turnover, chaperones	protein YLS3-like [Brassica napus]
Bol004958	16.6863	12.808	13.497	11.768	6.163	11.3421	13.4235	16.9528	Amino acid transport and metabolism	Molecular Function: protein kinase activity (GO:0004672);; Molecular Function: ATP binding (GO:0005524);; Biological Process: protein phosphorylation (GO:0006468);;	--	--	Signal transduction mechanisms	Protein tyrosine kinase;; Protein kinase domain;; Ankyrin repeats (3 copies);; Ankyrin repeats (many copies);; Ankyrin repeat;; Ankyrin repeat;; Ankyrin repeats (many copies)	Integrin-linked protein kinase 1 OS=Arabidopsis thaliana OX=3702 GN=ILK1 PE=1 SV=1	Signal transduction mechanisms	tyrosine-protein kinase-like isoform X3 [Durio zibethinus]
Bol004978	246.298	303.894	293.301	240.337	135.691	289.922	216.513	280.5	Signal transduction mechanisms	Molecular Function: protein serine/threonine kinase activity (GO:0004674);; Molecular Function: ATP binding (GO:0005524);; Biological Process: protein phosphorylation (GO:0006468);; Cellular Component: integral component of membrane (GO:0016021);;	--	--	Signal transduction mechanisms	Carbohydrate-binding protein of the ER;; Protein tyrosine kinase;; Protein kinase domain;; Di-glucose binding within endoplasmic reticulum	Receptor-like protein kinase FERONIA OS=Arabidopsis thaliana OX=3702 GN=FER PE=1 SV=1	Signal transduction mechanisms	receptor-like protein kinase FERONIA [Brassica napus]
Bol004981	77.5351	33.9471	43.9473	19.1458	45.6216	38.6482	29.3943	19.8829	--	Molecular Function: lipid transporter activity (GO:0005319);; Cellular Component: extracellular region (GO:0005576);; Cellular Component: cell wall (GO:0005618);; Biological Process: lipid transport (GO:0006869);; Molecular Function: lipid binding (GO:0008289);; Cellular Component: plasmodesma (GO:0009506);; Cellular Component: membrane (GO:0016020);;	--	--	--	Probable lipid transfer	Non-specific lipid-transfer protein 5 OS=Arabidopsis thaliana OX=3702 GN=LTP5 PE=1 SV=1	--	PREDICTED: non-specific lipid-transfer protein 5-like [Brassica oleracea var. oleracea]
Bol004986	2.75388	6.73977	4.60763	3.56759	2.10727	6.04032	3.09811	5.41034	--	Molecular Function: hydrogen ion transmembrane transporter activity (GO:0015078);; Biological Process: ATP hydrolysis coupled proton transport (GO:0015991);; Cellular Component: proton-transporting V-type ATPase, V0 domain (GO:0033179);;	--	--	Defense mechanisms	Macrophage migration inhibitory factor (MIF)	--	Replication, recombination and repair	uncharacterized protein LOC106442484 [Brassica napus]
Bol004989	1.13263	1.24287	1.46727	1.4382	4.51298	1.87355	3.39472	0.967231	--	Cellular Component: plasma membrane (GO:0005886);; Cellular Component: integral component of membrane (GO:0016021);; Molecular Function: carbohydrate binding (GO:0030246);;	--	--	--	D-mannose binding lectin	G-type lectin S-receptor-like serine/threonine-protein kinase At5g24080 OS=Arabidopsis thaliana OX=3702 GN=At5g24080 PE=2 SV=1	Function unknown	PAN domain-containing protein At5g03700-like [Brassica napus]
Bol005001	15.5961	7.06614	11.1547	6.55346	12.9315	9.13916	17.2731	4.96728	Inorganic ion transport and metabolism	Molecular Function: secondary active sulfate transmembrane transporter activity (GO:0008271);; Cellular Component: chloroplast (GO:0009507);; Cellular Component: integral component of membrane (GO:0016021);; Biological Process: sulfate transmembrane transport (GO:1902358);;	K17471|0|bna:106440083|K17471 sulfate transporter 3 | (RefSeq) sulfate transporter 3.1	--	Inorganic ion transport and metabolism	Sulfate permease family;; STAS domain;; LSM domain	Sulfate transporter 3.1 OS=Arabidopsis thaliana OX=3702 GN=SULTR3;1 PE=2 SV=1	Inorganic ion transport and metabolism	BnaC07g32580D [Brassica napus]
Bol005002	0.254208	0.624709	0.468873	5.42232	0.326518	0.351471	0.207839	3.58561	--	Molecular Function: transcription factor activity, sequence-specific DNA binding (GO:0003700);; Cellular Component: nucleus (GO:0005634);; Biological Process: regulation of transcription, DNA-templated (GO:0006355);; Molecular Function: sequence-specific DNA binding (GO:0043565);;	K09419|0|bna:106440079|K09419 heat shock transcription factor, other eukaryote | (RefSeq) heat stress transcription factor A-7a-like	--	Transcription	HSF-type DNA-binding	Heat stress transcription factor A-7a OS=Arabidopsis thaliana OX=3702 GN=HSFA7A PE=1 SV=1	Transcription	heat stress transcription factor A-7a-like [Brassica napus]
Bol005003	0.416152	0.747058	0.851998	4.00381	1.11962	0.437846	0.775622	2.69272	--	Molecular Function: transcription factor activity, sequence-specific DNA binding (GO:0003700);; Cellular Component: nucleus (GO:0005634);; Biological Process: regulation of transcription, DNA-templated (GO:0006355);; Molecular Function: sequence-specific DNA binding (GO:0043565);;	K09419|5.04746e-150|bna:106444338|K09419 heat shock transcription factor, other eukaryote | (RefSeq) heat stress transcription factor A-7a-like	--	Transcription	HSF-type DNA-binding	Heat stress transcription factor A-7a OS=Arabidopsis thaliana OX=3702 GN=HSFA7A PE=1 SV=1	Transcription	PREDICTED: heat stress transcription factor A-7a-like [Brassica oleracea var. oleracea]
Bol005033	0.19788	0.757468	0.753604	1.06897	0.355869	0.529353	0.606426	0.879327	--	Biological Process: lipid metabolic process (GO:0006629);; Molecular Function: hydrolase activity (GO:0016787);;	--	--	--	Lipase (class 3)	Lipase-like PAD4 OS=Arabidopsis thaliana OX=3702 GN=PAD4 PE=1 SV=1	Function unknown	PREDICTED: lipase-like PAD4 [Brassica oleracea var. oleracea]
[truncated: 5,146 more rows]

## Sheet: Table S4
Table S4: Expression pattern of DEGs responsive to P. brassicae infection in R and S pools at different infection stage.
[truncated: 134 more rows]

## Sheet: Table S5
Table S5: Significantly enriched GO terms of DEGs obtained from different infection stages compared to 0 DAI in R and S pools.
[truncated: 93 more rows]

[truncated: 1 more sheets: Table S6]
